# Supplementary material for: The PR/SET Domain Zinc Finger Protein Prdm4 Regulates Gene Expression in Embryonic Stem Cells but Plays a Nonessential Role in the Developing Mouse Embryo
Source: Mol Cell Biol. 2013 Oct;33(19):3936–50. doi: 10.1128/MCB.00498-13 (PMC3811882; doi:10.1128/MCB.00498-13)
Supplement: Supplemental material [file MCB.00498-13_zmb999100141sd2.xls]

## Sheet: Dataset S1
Dataset S1: qPCR primers used in this study
Gene	Forward primer	Reverse primer
Actb	AAGGCCAACCGTGAAAAGAT	GTGGTACGACCAGAGGCATAC
Bmp4	GACTTCGAGGCGACACTTCTA	GCCGGTAAAGATCCCTCATGTAA
Esrrb	TGTGGAGAGATTGCTTTATTTTCTG	GGACTGGATGGGAGATAATCC
Fgf13	CAGCCGACAAGGCTACCAC	GTTCCGAGGTGTACAAGTATCC
Foxh1	GGGGCCTCGCGACAACTCTC	CACTGCCTGGACCTGACGGATAAT
Gata6	CGAGGAATCAAAAGTCAGG	AGTCAAGGCCATCCACTGTC
Gli3	GCTCCAACATTTCCAACAC	TGTGGGCTTGCTCTGTGAGG
Klf4	CAGCTGGCAAGCGCTACA	CCTTTCTCCTGATTATCCATTCACA
Klf5	GGTCCAGACAAGATGTGAAATGG	TTTATGCTCTGAAATTATCGGAACTG
Nanog	CTCAAGTCCTGAGGCTGACA	TGAAACCTGTCCTTGAGTGC
Nodal	AAGACCAAGCCACTGAGCAT	GCCTTTGCACACAATTTCAA
Pitx2	AGCTGTGCAAGAATGGCTTT	CACCATGCTGGACGACATAC
Pou5f1	TTGGGCTAGAGAAGGATGTGGTT	GGAAAAGGGACTGAGTAGAGTGTGG
Prdm14	GATCCGCAAAACTCAGCTTG	GTGGCGAGGTTCCTAAAGTG
Sox2	GCACATGAACGGCTGGAGCAACG	TGCTGCGAGTAGGACATGCTGTAGG
Tbx3	TTATTTCCAGGTCAGGAGATGGC	GGTCGTTTGAACCAAGTCCCTC

## Sheet: Dataset S2
Dataset S2: Genes with proximal Prdm4 binding as annotated by GREAT v. 2.0.2
Genes with proximal binding ±5kb from TSS are shown. Where no TSSs exist ±5kb genes with TSSs ±1Mb are shown. Distances are indicated in parentheses.
Chromosome	Start	Stop	Peak_ID	Annotated gene(s)
chr11	103268055	103268348	Prdm4_peak1	Arhgap27 (-62186), Plekhm1 (+5776)
chr15	11514001	11514340	Prdm4_peak2	Tars (-184758), Npr3 (+321258)
chr13	100541603	100541868	Prdm4_peak3	Mtap1b (-255179), Cartpt (+128902)
chr6	64974764	64974993	Prdm4_peak4	Smarcad1 (-17782), Atoh1 (+295739)
chr4	119364043	119364293	Prdm4_peak5	Krc (-42221), Guca2b (-32618)
chr3	121292970	121293158	Prdm4_peak6	F3 (-133391), Slc44a3 (-57802)
chr11	116023015	116023272	Prdm4_peak7	Mrpl38 (-22962), Fbf1 (+6348)
chr12	88109583	88109911	Prdm4_peak8	Gm6772 (+34428), 6430527G18Rik (+116017)
chr8	29740284	29740607	Prdm4_peak9	Gm6756 (-545121), Unc5d (+589662)
chr4	11224073	11224309	Prdm4_peak10	Ints8 (-42785), Dpy19l4 (+25087)
chr7	149212123	149212300	Prdm4_peak11	2700078K21Rik (+34727), Brsk2 (+76556)
chr8	86399934	86400211	Prdm4_peak12	Cd97 (-134863), Lphn1 (-23924)
chr3	102521469	102521784	Prdm4_peak13	Tspan2 (-17066), Ngf (+247776)
chr17	45710687	45711024	Prdm4_peak14	Hsp90ab1 (-646)
chr2	118939258	118939428	Prdm4_peak15	Rad51 (+790)
chr11	59192939	59193336	Prdm4_peak16	Prss38 (-3983)
chr6	119278534	119278784	Prdm4_peak17	Lrtm2 (+2125)
chr15	38563183	38563467	Prdm4_peak18	Azin1 (-114304), Atp6v1c1 (-28334)
chr9	103133114	103133331	Prdm4_peak19	Trf (-607)
chr15	84376889	84377154	Prdm4_peak20	1810041L15Rik (-99495), Ldoc1l (+11231)
chr14	22306587	22306880	Prdm4_peak21	Myst4 (-12342), Adk (+434879)
chr3	86940701	86940979	Prdm4_peak22	Cd1d1 (-137578), Kirrel (+37829)
chr2	20590972	20591223	Prdm4_peak23	Arhgap21 (+298250), Etl4 (+379577)
chr2	152191277	152191656	Prdm4_peak24	Trib3 (-21671), Nrsn2 (+10835)
chr15	47698243	47698543	Prdm4_peak25	Csmd3 (+925142)
chr10	60468855	60469154	Prdm4_peak26	Pcbd1 (-83086), Pldi (-68125)
chr11	121196059	121196367	Prdm4_peak27	Wdr45l (+19548), Foxk2 (+75216)
chr15	74764337	74764568	Prdm4_peak28	2010109I03Rik (-52319), Ly6e (-21028)
chr1	154750426	154750833	Prdm4_peak29	Smg7 (-854)
chr4	55219249	55219484	Prdm4_peak30	Rad23b (-143547), Zfp462 (+258550)
chr16	92019171	92019405	Prdm4_peak31	Atp5o (-87413), Slc5a3 (-39279)
chr11	63536754	63537121	Prdm4_peak32	Hs3st3b1 (+198848), Pmp22 (+591926)
chr10	114448413	114448680	Prdm4_peak33	Trhde (-210121), Tph2 (+173531)
chr15	21295883	21296171	Prdm4_peak34	Cdh12 (+254820)
chr15	90233037	90233404	Prdm4_peak35	Alg10b (+178479), Cpne8 (+276598)
chr6	100610322	100610585	Prdm4_peak36	Rybp (-373102), Shq1 (+10697)
chr17	76510213	76510561	Prdm4_peak37	Fam98a (-559101)
chr3	88140665	88140874	Prdm4_peak38	Tmem79 (-2415), Smg5 (+588)
chr18	58814728	58814968	Prdm4_peak39	Isoc1 (-4288)
chr10	79185109	79185424	Prdm4_peak40	Hcn2 (+5888), Polrmt (+24059)
chr15	75949839	75950093	Prdm4_peak41	Eppk1 (+659)
chr9	72900996	72901470	Prdm4_peak42	2410004A20Rik (-48972), Rab27a (+8561)
chr17	88242143	88242525	Prdm4_peak43	Msh6 (-132056), Kcnk12 (-45000)
chr7	139508999	139509217	Prdm4_peak44	Chst15 (-270)
chr19	7385344	7385643	Prdm4_peak45	Mark2 (+30840), Rcor2 (+41239)
chr10	60920478	60920761	Prdm4_peak46	Lrrc20 (-17961), Eif4ebp2 (-5203)
chr17	56365176	56365378	Prdm4_peak47	Fem1a (-30939), Dpp9 (-6965)
chr12	32060236	32060482	Prdm4_peak48	Slc26a3 (-62807), Dld (-24057)
chr14	122716880	122717204	Prdm4_peak49	Clybl (+136126), Zic5 (+147838)
chr1	137737609	137737966	Prdm4_peak50	Tnnt2 (+4825)
chr9	44405898	44406178	Prdm4_peak51	Cxcr5 (-71515), Ddx6 (-6937)
chr17	45298191	45298514	Prdm4_peak52	Runx2 (-346607), Cdc5l (+272303)
chr15	35263723	35264109	Prdm4_peak53	Vps13b (-37385), Osr2 (+38049)
chr1	129101310	129101596	Prdm4_peak54	Mgat5 (-110)
chr13	97834367	97834655	Prdm4_peak55	Fam169a (-2731)
chr9	116236159	116236433	Prdm4_peak56	Tgfbr2 (-151815)
chr4	137879183	137879408	Prdm4_peak57	Pink1 (+2915)
chr7	51813029	51813319	Prdm4_peak58	Nr1h2 (-3881)
chr14	78617024	78617519	Prdm4_peak59	AU021034 (-128458), Tnfsf11 (+90578)
chr15	76889721	76889949	Prdm4_peak60	Mb (-8737), Rbfox2 (+247648)
chr14	26597882	26598175	Prdm4_peak61	Anxa11 (-63612), Zcchc24 (-9687)
chr6	122525720	122526072	Prdm4_peak62	Aicda (+22069), Apobec1 (+26566)
chr2	30950164	30950455	Prdm4_peak63	Fnbp1 (+47218), Usp20 (+112511)
chr1	122189826	122190219	Prdm4_peak64	C1ql2 (-47136), Steap3 (-28166)
chr9	31249071	31249538	Prdm4_peak65	Tmem45b (+22518), Nfrkb (+55528)
chr2	69208429	69208720	Prdm4_peak66	Abcb11 (-27902), Dhrs9 (-9944)
chr16	11008285	11008569	Prdm4_peak67	Snn (-57964), Litaf (-15213)
chr15	77234039	77234275	Prdm4_peak68	Apol7a (-4617)
chr17	71100615	71100813	Prdm4_peak69	Tgif1 (+99836), Dlgap1 (+326578)
chr8	44416969	44417131	Prdm4_peak70	Zfp42 (-24687), Adam26b (+196441)
chr3	129533497	129533705	Prdm4_peak71	Gar1 (+713)
chr6	72312535	72312736	Prdm4_peak72	Rnf181 (-261)
chr4	133371941	133372316	Prdm4_peak73	Arid1a (-62603), Rps6ka1 (+71585)
chr15	36941017	36941366	Prdm4_peak74	Zfp706 (-4035)
chr12	34112387	34112637	Prdm4_peak75	Twistnb (-1977)
chr10	69827617	69827918	Prdm4_peak76	Fam13c (-75890), Slc16a9 (+119744)
chr7	52430240	52431320	Prdm4_peak77	Pth2 (-5585), Slc17a7 (+11489)
chr11	45920461	45920831	Prdm4_peak78	Adam19 (+51157), Nipal4 (+59215)
chr8	73422051	73422281	Prdm4_peak79	Gm15427 (-824)
chr19	12273898	12274330	Prdm4_peak80	Olfr76 (-78950), Olfr1431 (-9944)
chr17	84668200	84669199	Prdm4_peak81	Zfp36l2 (-81413), Thada (+196848)
chr2	32144182	32144379	Prdm4_peak82	2900010J23Rik (-693), Golga2 (+508)
chrX	131208727	131208999	Prdm4_peak83	Armcx4 (-19000), Hnrnph2 (+73038)
chr4	129500070	129500313	Prdm4_peak84	Ptp4a2 (+2469)
chr13	9308016	9308309	Prdm4_peak85	Dip2c (+32392), Zmynd11 (+456397)
chr8	23724288	23724689	Prdm4_peak86	Vdac3 (-20204), Dkk4 (-10026)
chr13	23517320	23517595	Prdm4_peak87	Abt1 (-1723)
chr14	77057951	77058184	Prdm4_peak88	Serp2 (-101574), 9030625A04Rik (+378356)
chr1	74438032	74438355	Prdm4_peak89	Ctdsp1 (+11)
chr4	122500917	122501139	Prdm4_peak90	Ppt1 (-12442), 9530002B09Rik (+134526)
chr1	74332495	74332803	Prdm4_peak91	Aamp (-1337), Pnkd (+1041)
chr4	151927692	151927942	Prdm4_peak92	Nphp4 (+75566), Ajap1 (+929122)
chr17	10559995	10560203	Prdm4_peak93	Qk (-47873), Pacrg (+472958)
chr5	92650893	92651131	Prdm4_peak94	Ppef2 (+31246), Uso1 (+84048)
chr5	143580982	143581396	Prdm4_peak95	Tnrc18 (-2123)
chr14	33259656	33259994	Prdm4_peak96	1700024G13Rik (-58266), Slc18a3 (+18211)
chr2	13181239	13181493	Prdm4_peak97	C1ql3 (-248875), Rsu1 (+11539)
chr13	110402125	110402377	Prdm4_peak98	Rab3c (+668163), Pde4d (+957952)
chr8	74477045	74477516	Prdm4_peak99	Zfp961 (+2316)
chr13	48755735	48756011	Prdm4_peak100	Barx1 (-2532)
chr1	145747398	145747699	Prdm4_peak101	Rgs2 (+103730), Uchl5 (+123141)
chr16	21299382	21299636	Prdm4_peak102	Vps8 (-123682), Ephb3 (+94641)
chr8	88416957	88417238	Prdm4_peak103	Phkb (+52197), Abcc12 (+673408)
chrX	12648983	12649191	Prdm4_peak104	Usp9x (+463)
chr1	158599142	158599393	Prdm4_peak105	Tor3a (+5202), Abl2 (+110350)
chr13	98681007	98681290	Prdm4_peak106	Rgnef (+294971), Enc1 (+670089)
chr1	129064281	129064481	Prdm4_peak107	Nckap5 (-337172), Mgat5 (-37182)
chr10	79894720	79894998	Prdm4_peak108	Tcf3 (+1539)
chr17	72828647	72828927	Prdm4_peak109	Alk (+124860), Clip4 (+697500)
chr6	136258391	136258673	Prdm4_peak110	Grin2b (-135003), Gm8994 (-19025)
chr9	61240991	61241250	Prdm4_peak111	Tle3 (+20948), Rplp1 (+521196)
chr2	166028193	166028444	Prdm4_peak112	Sulf2 (-47163), Prex1 (+511013)
chr12	88253495	88253686	Prdm4_peak113	2310044G17Rik (-34702), 6430527G18Rik (-27827)
chr19	9064181	9064460	Prdm4_peak114	Eef1g (+22790), Scgb1a1 (+98125)
chr1	138466962	138467241	Prdm4_peak115	Zfp281 (-54376), Kif14 (+102677)
chr1	136410097	136410324	Prdm4_peak116	Rabif (+18974), 4931440L10Rik (+33549)
chr14	11872422	11872599	Prdm4_peak117	Fhit (+122035)
chr7	51968366	51968704	Prdm4_peak118	Izumo2 (+4422)
chr16	20855572	20855896	Prdm4_peak119	Chrd (+122534), 2310042E22Rik (+298283)
chr14	45867031	45867257	Prdm4_peak120	Gpr137c (+27752), Ero1l (+71103)
chr7	123429641	123429882	Prdm4_peak121	Plekha7 (+22128), 1110004F10Rik (+192868)
chr11	32250268	32250478	Prdm4_peak122	Sh3pxd2b (+2562)
chr8	3576622	3577034	Prdm4_peak123	2310057J16Rik (-10622), C330021F23Rik (+8830)
chr12	77310453	77310906	Prdm4_peak124	Mthfd1 (-45539), Esr2 (-32434)
chr12	67643679	67643953	Prdm4_peak125	Rpl10l (-258428), Mdga2 (+679720)
chr4	106512571	106512908	Prdm4_peak126	Ssbp3 (-71335), Acot11 (-40304)
chr1	35277219	35277500	Prdm4_peak127	Hs6st1 (-847885), Plekhb2 (+370556)
chr8	113523453	113523643	Prdm4_peak128	Ddx19a (-1825)
chr11	96225160	96225498	Prdm4_peak129	Hoxb1 (-1743)
chr9	15882224	15882464	Prdm4_peak130	Mtnr1b (-203344), Fat3 (+300331)
chr16	29684632	29685082	Prdm4_peak131	Hes1 (-380586), Opa1 (+105437)
chr4	46612883	46613229	Prdm4_peak132	Coro2a (+1745)
chr7	138125861	138126220	Prdm4_peak133	Dmbt1 (-49549), Htra1 (+46324)
chr18	21071935	21072255	Prdm4_peak134	Rnf125 (-31031), Trappc8 (-17516)
chr18	64710831	64711064	Prdm4_peak135	Nars (-34737), Atp8b1 (+109706)
chr6	22335299	22335620	Prdm4_peak136	Ptprz1 (-490042), Fam3c (-29379)
chr10	82253142	82253529	Prdm4_peak137	Txnrd1 (-43360), Nfyb (-26450)
chr1	193750914	193751242	Prdm4_peak138	Rd3 (-50176), Slc30a1 (+20418)
chr1	18258598	18259058	Prdm4_peak139	Gm15386 (-3609)
chr1	174057042	174057346	Prdm4_peak140	Pex19 (+308)
chr14	99702340	99702624	Prdm4_peak141	Klf5 (+4572)
chr3	79002227	79002565	Prdm4_peak142	Rapgef2 (-52599), Fnip2 (+369205)
chr2	179131468	179131708	Prdm4_peak143	Cdh4 (-45595), Cdh26 (+966276)
chr2	103296813	103297029	Prdm4_peak144	Cat (+28389), Elf5 (+32696)
chr6	124427517	124427679	Prdm4_peak145	C1rl (-15533), Clstn3 (-12796)
chr1	63031253	63031495	Prdm4_peak146	Ino80d (+129467), Nrp2 (+281483)
chr16	21663657	21663993	Prdm4_peak147	2510009E07Rik (+30913), Vps8 (+240634)
chr3	21924192	21924486	Prdm4_peak148	Tbl1xr1 (-51235)
chr9	51855870	51856212	Prdm4_peak149	Gapdh (+769), Rdx (+786)
chr4	35498324	35498579	Prdm4_peak150	3110043O21Rik (-325323), Lingo2 (+293993)
chr17	35137281	35137601	Prdm4_peak151	Vars (-411), D17H6S56E-5 (-119)
chr19	48062946	48063228	Prdm4_peak152	Sorcs3 (-217428), Ccdc147 (+50885)
chr10	33095868	33096083	Prdm4_peak153	Clvs2 (+248430), Trdn (+292687)
chr9	47433785	47434117	Prdm4_peak154	Fam55d (-536247), Cadm1 (+95516)
chr15	88512757	88512974	Prdm4_peak155	Brd1 (+51783), Zdhhc25 (+82134)
chr16	29757562	29757862	Prdm4_peak156	Hes1 (-307731), Opa1 (+178292)
chr3	78747552	78747742	Prdm4_peak157	Rapgef2 (+202150)
chr16	56742923	56743259	Prdm4_peak158	Tfg (-25624), Gpr128 (+52880)
chr17	28992289	28992446	Prdm4_peak159	Pnpla1 (-2988)
chr10	126568170	126568536	Prdm4_peak160	B4galnt1 (-34534), Os9 (-10137)
chr2	128892167	128892494	Prdm4_peak161	Ttl (+648)
chr11	97168579	97169018	Prdm4_peak162	Npepps (-26909), Mrpl45 (-8231)
chr3	85202863	85203053	Prdm4_peak163	Dear1 (-433456), Pet112l (-175093)
chr2	55063688	55064035	Prdm4_peak164	Kcnj3 (-225330), Galnt13 (+775064)
chr4	10854728	10854909	Prdm4_peak165	Plekhf2 (+79947)
chr11	66496472	66496654	Prdm4_peak166	Pirt (-228930), Shisa6 (-156935)
chr15	4263650	4263842	Prdm4_peak167	Plcxd3 (-61745), Oxct1 (+287318)
chr8	48224575	48224823	Prdm4_peak168	Stox2 (+150057), Enpp6 (+152420)
chr9	30825363	30825593	Prdm4_peak169	Zbtb44 (-12751), Adamts8 (+75330)
chr11	118325997	118326237	Prdm4_peak170	Engase (-12157), C1qtnf1 (+21269)
chr13	40924182	40924365	Prdm4_peak171	Tcfap2a (-95082), Gcnt2 (-88729)
chr2	135154701	135154973	Prdm4_peak172	Plcb4 (-412729), Plcb1 (+542937)
chr10	69822138	69822557	Prdm4_peak173	Fam13c (-81310), Slc16a9 (+114324)
chr14	9848343	9848663	Prdm4_peak174	4930452B06Rik (-349699)
chr6	86054302	86054597	Prdm4_peak175	Tgfa (-90795), Add2 (+26372)
chr9	102619838	102620240	Prdm4_peak176	Amotl2 (-95)
chr7	51801754	51801974	Prdm4_peak177	Pold1 (+2321)
chr10	39352831	39353125	Prdm4_peak178	Rev3l (-98988), Traf3ip2 (+20238)
chr10	117433644	117433956	Prdm4_peak179	Rap1b (-150770), Mdm1 (-145043)
chr4	129059242	129059640	Prdm4_peak180	Zbtb8a (-4169)
chr4	132660114	132660435	Prdm4_peak181	Wasf2 (-26273), Ahdc1 (+92854)
chr14	75334154	75334459	Prdm4_peak182	Lrch1 (+13377), Esd (+202155)
chr15	36722224	36722477	Prdm4_peak183	Ywhaz (+1942)
chr14	75452334	75452513	Prdm4_peak184	5031414D18Rik (+36590), Lrrc63 (+78266)
chr8	107020855	107021153	Prdm4_peak185	Dync1li2 (-54057), Ccdc79 (+12783)
chr18	30679828	30680166	Prdm4_peak186	Pik3c3 (+247447), Rit2 (+796785)
chr5	145726753	145727118	Prdm4_peak187	Smurf1 (-237)
chr18	36684896	36685110	Prdm4_peak188	Slc4a9 (-2803)
chr4	154623851	154624182	Prdm4_peak189	2610002J02Rik (-58)
chr4	151473770	151474109	Prdm4_peak190	Plekhg5 (+3112)
chr10	70310835	70311204	Prdm4_peak191	Phyhipl (-248981), Bicc1 (+311362)
chr7	26218291	26218566	Prdm4_peak192	Cxcl17 (-20524), Ceacam1 (+44215)
chr5	5824473	5824716	Prdm4_peak193	AK220016 (-41253)
chr16	33247230	33247572	Prdm4_peak194	Snx4 (-4141)
chr9	119250078	119250402	Prdm4_peak195	Myd88 (-1082), Acaa1a (-172)
chr18	34049410	34049689	Prdm4_peak196	D0H4S114 (-425867), Epb4.1l4a (+117310)
chr13	101559063	101559344	Prdm4_peak197	Ccnb1 (-2763)
chr3	141512317	141512549	Prdm4_peak198	Bmpr1b (+132782), Unc5c (+383905)
chr7	127004854	127005128	Prdm4_peak199	Dcun1d3 (+33981), 2610020H08Rik (+67347)
chr3	157600936	157601268	Prdm4_peak200	Cth (-13075), Ankrd13c (-9328)
chr2	6324397	6324876	Prdm4_peak201	Usp6nl (+50855), Celf2 (+677711)
chr3	96150604	96150866	Prdm4_peak202	Fcgr1 (-52843), BC107364 (+105606)
chr10	61598537	61598892	Prdm4_peak203	Neurog3 (+2877)
chr12	3089510	3089783	Prdm4_peak204	Rab10 (+220322)
chr11	30061107	30061365	Prdm4_peak205	Eml6 (-135203), Spnb2 (+58536)
chr4	146346020	146346266	Prdm4_peak206	Gm13235 (+92)
chr8	102068187	102068454	Prdm4_peak207	A330008L17Rik (+127779)
chr3	89603746	89604132	Prdm4_peak208	She (-31353), Ube2q1 (+26408)
chr9	44119575	44119945	Prdm4_peak209	Hinfp (-6006), C2cd2l (+8605)
chr13	96448367	96448652	Prdm4_peak210	F2r (-60122), F2rl2 (-18365)
chr19	53490175	53490399	Prdm4_peak211	Dusp5 (-113521), Smndc1 (-25224)
chr17	29351679	29351969	Prdm4_peak212	Cpne5 (+22911), Rab44 (+79823)
chr8	113917923	113918141	Prdm4_peak213	Fa2h (-311)
chr10	79408523	79408859	Prdm4_peak214	Wdr18 (-14206), Arid3a (+18874)
chr14	21113851	21114100	Prdm4_peak215	Nudt13 (+64)
chr15	23349067	23349412	Prdm4_peak216	Cdh18 (+383022)
chr13	21993008	21993284	Prdm4_peak217	Zfp184 (-43817), Hist1h2br (+67534)
chr16	70116737	70116963	Prdm4_peak218	Speer2 (-252861), Gbe1 (-197482)
chr3	89802425	89802638	Prdm4_peak219	Hax1 (+76)
chr17	37163345	37163884	Prdm4_peak220	Mog (-3272)
chr10	62889200	62889610	Prdm4_peak221	Ctnna3 (-3441)
chr8	19990062	19990623	Prdm4_peak222	Gm15319 (-31563), 6820431F20Rik (+15964)
chr13	43426238	43426588	Prdm4_peak223	Sirt5 (-39675), Gfod1 (-26872)
chr18	60136306	60136767	Prdm4_peak224	Gm4951 (-235194), Chsy3 (+801543)
chr11	63961394	63961677	Prdm4_peak225	Hs3st3a1 (-287298), Cox10 (-68562)
chr2	166538217	166538422	Prdm4_peak226	Prex1 (+1012)
chr13	39629601	39629893	Prdm4_peak227	Slc35b3 (-577003), Ofcc1 (+753652)
chr1	53248058	53248260	Prdm4_peak228	1700019A02Rik (-3698)
chr7	3522241	3522563	Prdm4_peak229	Tarm1 (-18969), Oscar (+45333)
chr2	30924444	30924748	Prdm4_peak230	Fnbp1 (+72932), Usp20 (+86797)
chr2	154247478	154247688	Prdm4_peak231	Cbfa2t2 (-14637), Snta1 (-13763)
chr12	111924433	111924687	Prdm4_peak232	1700001K19Rik (-3731)
chr5	143579403	143579845	Prdm4_peak233	Tnrc18 (-558)
chr10	86882759	86883023	Prdm4_peak234	Ascl1 (+73514), 1700113H08Rik (+362100)
chr3	42749514	42749667	Prdm4_peak235	NONE
chr17	6106320	6106610	Prdm4_peak236	Tulp4 (-31683), Gtf2h5 (+26637)
chr13	91510470	91510880	Prdm4_peak237	Atg10 (-147083), Ssbp2 (-90027)
chr17	31926481	31926643	Prdm4_peak238	Sik1 (+66175), Cryaa (+111672)
chr5	24193538	24193783	Prdm4_peak239	Nub1 (+2028)
chr14	26619731	26619937	Prdm4_peak240	Anxa11 (-41807), Zcchc24 (-31492)
chr10	119990138	119990414	Prdm4_peak241	Hmga2 (-76285), Msrb3 (+345751)
chr6	64677997	64678230	Prdm4_peak242	Atoh1 (-1026)
chr9	75952101	75952409	Prdm4_peak243	Hmgcll1 (+89471), Gfral (+109209)
chr9	122281577	122281900	Prdm4_peak244	Gm9524 (-374725), Abhd5 (+21005)
chr15	38636136	38636583	Prdm4_peak245	Baalc (-129096), Atp6v1c1 (+44701)
chr2	35365502	35365737	Prdm4_peak246	Dab2ip (-111881), Ggta1 (-48675)
chr4	141412252	141412550	Prdm4_peak247	Ctrc (-10127), Efhd2 (+18434)
chr5	135421236	135421428	Prdm4_peak248	Cldn4 (+1472)
chr16	29012946	29013505	Prdm4_peak249	Hrasls (-196555), 1600021P15Rik (-83442)
chr2	119681137	119681469	Prdm4_peak250	Mga (-41661), Tyro3 (+56053)
chr15	100499804	100500121	Prdm4_peak251	Smagp (-32677), Cela1 (+18388)
chr11	58787817	58788233	Prdm4_peak252	Trim11 (-3593)
chr5	149377262	149377586	Prdm4_peak253	Ubl3 (-13060), Katnal1 (+362799)
chr8	121969914	121970154	Prdm4_peak254	Necab2 (-585)
chr4	151270089	151270421	Prdm4_peak255	Dnajc11 (-37574), Camta1 (-34378)
chr10	75661379	75661601	Prdm4_peak256	Prmt2 (+39120), Slc5a4a (+51294)
chr6	41865005	41865260	Prdm4_peak257	Sval1 (-36494), Sval2 (+54795)
chr2	118725697	118725966	Prdm4_peak258	Bahd1 (-1519)
chr4	3748688	3749109	Prdm4_peak259	Rps20 (+13848), Lyn (+143631)
chr10	7852650	7853019	Prdm4_peak260	Tab2 (-176914), Ust (+385788)
chr13	98129070	98129305	Prdm4_peak261	Enc1 (+118128), Rgnef (+846932)
chr11	100410867	100411225	Prdm4_peak262	Ttc25 (+4100)
chr4	147803908	147804246	Prdm4_peak263	Ptchd2 (-142003), Ubiad1 (+14783)
chr9	72582524	72582739	Prdm4_peak264	Prtg (-72449), Nedd4 (+72478)
chr13	34251976	34252216	Prdm4_peak265	Psmg4 (-2750)
chr16	48283034	48283215	Prdm4_peak266	Dppa4 (-723)
chr14	60875353	60875575	Prdm4_peak267	Mtmr6 (-8601), Nupl1 (-5249)
chr8	123616544	123616810	Prdm4_peak268	Foxf1a (+8303), Mthfsd (+15602)
chr4	130198138	130198468	Prdm4_peak269	Pum1 (-20971), Nkain1 (+72598)
chr15	103350583	103350905	Prdm4_peak270	Pde1b (+17015), Ppp1r1a (+17679)
chr3	9014658	9015063	Prdm4_peak271	Zbtb10 (-235706), Tpd52 (-50807)
chr1	55166136	55166570	Prdm4_peak272	Mobkl3 (-21736), Hspe1 (+21361)
chr3	123078613	123079023	Prdm4_peak273	Mettl14 (+10090), Sec24d (+108404)
chr7	52057661	52057897	Prdm4_peak274	Atf5 (+13249), Vrk3 (+53780)
chr1	60907707	60907940	Prdm4_peak275	Ctla4 (-58045), Cd28 (+104592)
chr9	103406227	103406668	Prdm4_peak276	Bfsp2 (-23790), Tmem108 (+257719)
chr16	28936437	28936920	Prdm4_peak277	Hrasls (-273102), 1600021P15Rik (-6895)
chr6	120138476	120138699	Prdm4_peak278	Ninj2 (+95190), B4galnt3 (+105989)
chr12	97432374	97432723	Prdm4_peak279	1700019M22Rik (-147117)
chr6	83838750	83839036	Prdm4_peak280	Paip2b (-57158), Zfml (-25454)
chrX	103133099	103133462	Prdm4_peak281	Atrx (-8570), Magt1 (+73957)
chr11	50065604	50066050	Prdm4_peak282	Ltc4s (-13854), Maml1 (+40011)
chr16	23098147	23098407	Prdm4_peak283	Eif4a2 (-9275), Kng1 (+39904)
chr2	32143440	32143568	Prdm4_peak284	Golga2 (-269), 2900010J23Rik (+84)
chr10	92054942	92055273	Prdm4_peak285	Nedd1 (+130055)
chr4	145106621	145106944	Prdm4_peak286	RP23-282C23.3 (-2053)
chr7	53459246	53459485	Prdm4_peak287	Abcc8 (-23963), Ush1c (+34494)
chr8	87971017	87971345	Prdm4_peak288	Gpt2 (-45335), 4921524J17Rik (-14441)
chr4	119914188	119914386	Prdm4_peak289	Foxo6 (+45579), Edn2 (+80258)
chr10	101833259	101833493	Prdm4_peak290	Mgat4c (-3695)
chr14	47000054	47000186	Prdm4_peak291	Gm15217 (+978)
chr14	103857568	103857877	Prdm4_peak292	Mycbp2 (-111706), Scel (-54835)
chr12	74213042	74213216	Prdm4_peak293	Six4 (+1103)
chr10	80748255	80748575	Prdm4_peak294	Tjp3 (+5597), Apba3 (+17498)
chr9	31262130	31262261	Prdm4_peak295	Tmem45b (+9627), Nfrkb (+68419)
chr17	85039328	85039644	Prdm4_peak296	Dync2li1 (+13647), Abcg5 (+42777)
chr10	6103914	6104113	Prdm4_peak297	Akap12 (-23802), Mthfd1l (+269452)
chr2	181067814	181068087	Prdm4_peak298	Rtel1 (+13522), Arfrp1 (+32158)
chr3	30917124	30917369	Prdm4_peak299	Skil (-76736), Prkci (+22554)
chr6	141198967	141199224	Prdm4_peak300	Pde3a (+1306)
chr5	136044097	136044359	Prdm4_peak301	Ccl26 (-4789), Ccl24 (+4685)
chr11	83396354	83396662	Prdm4_peak302	Ccl9 (-4370)
chr1	66747952	66748226	Prdm4_peak303	Rpe (+622)
chr10	110806231	110806490	Prdm4_peak304	Nap1l1 (-103887), Bbs10 (+70626)
chr12	83186371	83186644	Prdm4_peak305	Sipa1l1 (-225828), Pcnx (+225491)
chr8	109043090	109043313	Prdm4_peak306	Cdh1 (-84066), Cdh3 (+8411)
chr10	60883026	60883239	Prdm4_peak307	Nodal (+2413)
chr13	103704988	103705265	Prdm4_peak308	Cd180 (+221489), Mast4 (+419445)
chr8	108693356	108693660	Prdm4_peak309	Slc7a6 (+733)
chr16	20497894	20498090	Prdm4_peak310	Eif2b5 (-898)
chr12	69526057	69526376	Prdm4_peak311	Rps29 (+733956)
chr13	51253774	51254192	Prdm4_peak312	Nxnl2 (-12411), Spin1 (+57716)
chr9	18095503	18095723	Prdm4_peak313	Chordc1 (-1098)
chr17	56961777	56962111	Prdm4_peak314	Rfx2 (+8487), Prr22 (+52245)
chr15	91780893	91781165	Prdm4_peak315	Cntn1 (-100567), Muc19 (+112272)
chr6	38592583	38592777	Prdm4_peak316	Clec2l (-20389), Klrg2 (-5441)
chr2	24298915	24299049	Prdm4_peak317	Pax8 (+32104), Psd4 (+58065)
chr19	16177570	16177802	Prdm4_peak318	Cep78 (-118207), Gnaq (-29635)
chr10	111666454	111666685	Prdm4_peak319	Kcnc2 (-41609), Caps2 (+63838)
chr3	152789473	152789695	Prdm4_peak320	St6galnac5 (-144413), St6galnac3 (+598513)
chr14	76281713	76281970	Prdm4_peak321	Kctd4 (-72968), Tpt1 (+36779)
chr17	84067293	84067696	Prdm4_peak322	Mta3 (-38008), Kcng3 (-36260)
chr10	82274926	82275348	Prdm4_peak323	Nfyb (-48251), Txnrd1 (-21559)
chr10	126417139	126417429	Prdm4_peak324	Ctdsp2 (+1511)
chr10	22599044	22599323	Prdm4_peak325	Tcf21 (-59250), Eya4 (+470525)
chrX	72759608	72760169	Prdm4_peak326	Vbp1 (+253)
chr16	4559745	4559906	Prdm4_peak327	Tcfap4 (-106)
chrX	57421984	57422308	Prdm4_peak328	Mcf2 (-21326), Atp11c (+235010)
chr18	76898748	76899089	Prdm4_peak329	Skor2 (-196225), Smad2 (+497340)
chr17	71969749	71969995	Prdm4_peak330	Wdr43 (+4463)
chr15	73287546	73287753	Prdm4_peak331	Dennd3 (-55340), Ptk2 (-34029)
chr5	23744816	23745038	Prdm4_peak332	Nupl2 (+74146), Kcnh2 (+112495)
chr13	72391056	72391337	Prdm4_peak333	Irx2 (-375229), Irx1 (-290026)
chr5	123064317	123064675	Prdm4_peak334	Ift81 (+31)
chr8	69331762	69332068	Prdm4_peak335	Naf1 (-52201), Npy1r (+110594)
chr5	35740282	35740544	Prdm4_peak336	Hmx1 (+8647), Cpz (+127862)
chr7	48843234	48843492	Prdm4_peak337	AW146154 (-88103), AK011498 (-11268)
chr9	60274153	60274344	Prdm4_peak338	Thsd4 (-424857), Thsd4 (+84593)
chr19	57104970	57105326	Prdm4_peak339	Afap1l2 (-22083), Ablim1 (+185374)
chr1	74433366	74433769	Prdm4_peak340	Ctdsp1 (-4615)
chr13	40956221	40956431	Prdm4_peak341	Tcfap2a (-127134), Gcnt2 (-56677)
chr9	20867087	20867389	Prdm4_peak342	Zglp1 (+5131), Icam5 (+30756)
chr10	93550191	93550438	Prdm4_peak343	Nr2c1 (-60361), Fgd6 (+51569)
chr13	75867316	75867529	Prdm4_peak344	Glrx (-109911), Ell2 (+22491)
chr16	89901302	89901543	Prdm4_peak345	Krtap11-1 (-329995), Tiam1 (+73521)
chr5	23866406	23866911	Prdm4_peak346	Nos3 (-3978)
chr1	74431356	74431668	Prdm4_peak347	Ctdsp1 (-6671), Slc11a1 (+9735)
chr10	12684274	12684633	Prdm4_peak348	Stx11 (-389)
chr5	112278093	112278468	Prdm4_peak349	Cryba4 (+403241), Mn1 (+431095)
chr18	38735662	38735975	Prdm4_peak350	Spry4 (+25103), Ndfip1 (+157190)
chr2	26314431	26314781	Prdm4_peak351	Inpp5e (-49898), Notch1 (+44736)
chr7	53227768	53228074	Prdm4_peak352	Ccdc114 (+44153), Abcc6 (+57735)
chr5	66760417	66760611	Prdm4_peak353	Nsun7 (+109150), Apbb2 (+249542)
chr5	111966946	111967286	Prdm4_peak354	Mn1 (+119930), Cryba4 (+714406)
chr10	42126333	42126667	Prdm4_peak355	Foxo3 (-129952), Lace1 (+71871)
chr12	73782963	73783326	Prdm4_peak356	Ppm1a (-79053), Dhrs7 (-17330)
chr15	83890479	83890678	Prdm4_peak357	Efcab6 (+5200), Mpped1 (+280126)
chr8	74200178	74200501	Prdm4_peak358	Unc13a (-4684), Jak3 (+58)
chr5	73798122	73798372	Prdm4_peak359	Cwh43 (+930)
chr2	113669179	113669561	Prdm4_peak360	Scg5 (-122)
chr2	70655048	70655362	Prdm4_peak361	Tlk1 (+8332), Gorasp2 (+155639)
chr15	82731862	82732086	Prdm4_peak362	Cyp2d26 (-107299), Tcf20 (+10590)
chr6	70053393	70053950	Prdm4_peak363	Rpia (+688497)
chr11	104150465	104150714	Prdm4_peak364	Mapt (+57840), 1700081L11Rik (+153015)
chr15	78580338	78580612	Prdm4_peak365	Elfn2 (-31932), Mfng (+23400)
chr12	100640698	100640910	Prdm4_peak366	Foxn3 (+47480), 3300002A11Rik (+56196)
chr8	49263182	49263674	Prdm4_peak367	Dctd (+78982), Odz3 (+496616)
chr11	43407820	43408015	Prdm4_peak368	Fabp6 (+7095), Ccnjl (+65632)
chr13	115068625	115068837	Prdm4_peak369	Ndufs4 (+109571), Arl15 (+484015)
chr11	29258134	29258422	Prdm4_peak370	Ccdc104 (-111006), Ccdc88a (-15497)
chr6	8317645	8317848	Prdm4_peak371	Glcci1 (-141849), Gig18 (+108459)
chr1	75664924	75665063	Prdm4_peak372	Slc4a3 (+122153)
chr15	79446482	79446880	Prdm4_peak373	Dmc1 (-11167), 4933432B09Rik (+42705)
chr12	74212421	74212692	Prdm4_peak374	Six4 (+1675)
chr4	138378273	138378467	Prdm4_peak375	Pla2g5 (-3198)
chr10	76972432	76972882	Prdm4_peak376	Adarb1 (-91639), 1810008A18Rik (+5901)
chr8	80622425	80622765	Prdm4_peak377	Ednra (-374244), Ttc29 (-114646)
chr11	102465421	102465888	Prdm4_peak378	Fzd2 (-90)
chr4	16882131	16882456	Prdm4_peak379	Mmp16 (-898335), Ripk2 (-791649)
chr7	3217515	3217779	Prdm4_peak380	AU018091 (-48443), Nlrp12 (+32094)
chr5	58016098	58016392	Prdm4_peak381	Pcdh7 (-93015)
chr1	133458604	133459000	Prdm4_peak382	Avpr1b (-36889), Fam72a (+34236)
chr10	75314021	75314280	Prdm4_peak383	Gstt2 (-16525), Mif (+8844)
chr2	49496958	49497154	Prdm4_peak384	Lypd6b (-146150), Kif5c (+22222)
chr11	88885646	88885881	Prdm4_peak385	Trim25 (+25047), Dgke (+36581)
chr15	78268469	78268760	Prdm4_peak386	Kctd17 (+9557), Tmprss6 (+30449)
chr5	108561518	108561791	Prdm4_peak387	Ccdc18 (-278), Tmed5 (-45)
chr2	112516712	112517007	Prdm4_peak388	Aven (+183739), Ryr3 (+353628)
chr2	29986634	29986876	Prdm4_peak389	Tbc1d13 (-2636)
chrX	71081213	71081502	Prdm4_peak390	Pdzd4 (-11050), L1cam (+44815)
chr13	91600295	91600533	Prdm4_peak391	Ssbp2 (-288)
chr1	64343953	64344167	Prdm4_peak392	Creb1 (-235318), Klf7 (-176097)
chr14	20029254	20029572	Prdm4_peak393	Ube2e2 (-303272), Gm5458 (+392396)
chr19	3945920	3946221	Prdm4_peak394	Aldh3b1 (-19831), Unc93b1 (+10885)
chr5	75995958	75996207	Prdm4_peak395	Kit (+25071), Kdr (+378370)
chr16	65765437	65765765	Prdm4_peak396	Chmp2b (-202659), Vgll3 (-50277)
chr8	18778459	18778665	Prdm4_peak397	Agpat5 (-67717), Angpt2 (-37011)
chr10	42565214	42565492	Prdm4_peak398	Scml4 (-14965), Sec63 (+84051)
chr14	46291434	46291773	Prdm4_peak399	Gm15217 (-707538), Ddhd1 (-13786)
chr16	95598945	95599218	Prdm4_peak400	Kcnj15 (+119824), Erg (+152890)
chr2	104658877	104659354	Prdm4_peak401	Qser1 (-2263)
chr1	182430152	182430503	Prdm4_peak402	Parp1 (-68778), 6330403A02Rik (-16693)
chr14	121269350	121269690	Prdm4_peak403	Ipo5 (-40896), Rap2a (+391837)
chr16	13766605	13766956	Prdm4_peak404	Pla2g10 (-36103), Rrn3 (-14011)
chr1	177380255	177380541	Prdm4_peak405	Grem2 (-528448), Rgs7 (+42278)
chr11	53714483	53714738	Prdm4_peak406	Slc22a5 (-9406), Slc22a21 (+78918)
chr17	34447475	34447661	Prdm4_peak407	H2-Eb1 (+4756)
chr18	36893472	36893803	Prdm4_peak408	Tmco6 (-1086)
chr19	10969982	10970218	Prdm4_peak409	Prpf19 (+318)
chr3	103008427	103008796	Prdm4_peak410	Trim33 (-74604), Bcas2 (+32978)
chr12	11933270	11933599	Prdm4_peak411	Vsnl1 (-489980), Fam49a (-335510)
chr12	3545470	3545744	Prdm4_peak412	Dtnb (-26784), Asxl2 (+118723)
chr10	68815568	68815812	Prdm4_peak413	Cdk1 (-30)
chr4	84934944	84935186	Prdm4_peak414	Adamtsl1 (-764754), Sh3gl2 (+83705)
chr14	73975130	73975513	Prdm4_peak415	Sucla2 (+22729)
chr8	129496005	129496315	Prdm4_peak416	Rbm34 (-1181)
chr6	8222525	8222795	Prdm4_peak417	Glcci1 (-236936), Gig18 (+13372)
chr18	23655988	23656204	Prdm4_peak418	Mapre2 (-256130), Dtna (+82180)
chr15	77189063	77189359	Prdm4_peak419	Rbfox2 (-51728), Apol7a (+40329)
chr4	151527714	151528063	Prdm4_peak420	Espn (-1573)
chr6	137197384	137197660	Prdm4_peak421	Ptpro (-3298)
chr17	34257984	34258265	Prdm4_peak422	Brd2 (+567)
chr8	123791051	123791360	Prdm4_peak423	Foxl1 (+139621), 1700018B08Rik (+274648)
chr3	104598885	104599297	Prdm4_peak424	Rhoc (+7139), Mov10 (+22390)
chr1	51738739	51739132	Prdm4_peak425	Obfc2a (-203693), Myo1b (+233882)
chrX	155960315	155960550	Prdm4_peak426	A830080D01Rik (-10167), Mtap7d2 (+107923)
chr15	82988275	82988629	Prdm4_peak427	Poldip3 (-8686), Cyb5r3 (+14186)
chr9	69306219	69306425	Prdm4_peak428	Anxa2 (+4832)
chr3	145366350	145366705	Prdm4_peak429	Ddah1 (-55128), Cyr61 (-53579)
chr15	6572664	6572909	Prdm4_peak430	Rictor (-85594), Fyb (+42916)
chr4	40845538	40845942	Prdm4_peak431	B4galt1 (-44709), Spink4 (-21349)
chr16	90158601	90159073	Prdm4_peak432	Tiam1 (-183893), Sod1 (-62150)
chr14	12767247	12767508	Prdm4_peak433	3830406C13Rik (-349345), Ptprg (+381311)
chr5	27030597	27030957	Prdm4_peak434	Gm10220 (-582812), Dpp6 (-557698)
chr5	15405032	15405368	Prdm4_peak435	Cacna2d1 (-35309), Speer4d (+280283)
chr19	16511617	16511845	Prdm4_peak436	Gna14 (+1574)
chr2	20590075	20590368	Prdm4_peak437	Arhgap21 (+299126), Etl4 (+378701)
chr19	11047177	11047452	Prdm4_peak438	Ms4a10 (+1845)
chr9	83171747	83171927	Prdm4_peak439	Hmgn3 (-131623), Lca5 (+162869)
chr13	72093882	72094173	Prdm4_peak440	Irx1 (+7143)
chr8	66408211	66408432	Prdm4_peak441	Tll1 (+276468), Spock3 (+978079)
chr11	78815946	78816270	Prdm4_peak442	Lgals9 (-17682), Ksr1 (+143748)
chr15	57908084	57908421	Prdm4_peak443	Zhx1 (-209)
chr5	92533613	92533909	Prdm4_peak444	Uso1 (-33203), G3bp2 (-21000)
chr3	40290611	40290809	Prdm4_peak445	Intu (-148979)
chr11	76913621	76913935	Prdm4_peak446	Ccdc55 (-21841), Efcab5 (+88692)
chr13	63147977	63148242	Prdm4_peak447	2010111I01Rik (+31816), Fancc (+384943)
chr5	54062767	54063169	Prdm4_peak448	Cckar (+35975), Rbpj (+81514)
chr2	72617334	72617626	Prdm4_peak449	Sp3 (+201023), Cdca7 (+303204)
chr18	76348798	76349010	Prdm4_peak450	Smad2 (-52675), Zbtb7c (+369072)
chr15	91503350	91503516	Prdm4_peak451	Lrrk2 (-222)
chr11	102193282	102193593	Prdm4_peak452	Ubtf (-13028), Slc4a1 (+33157)
chr4	3358436	3358724	Prdm4_peak453	Vmn1r3 (-246128), Tmem68 (+143335)
chr10	80693734	80693936	Prdm4_peak454	Zfr2 (-2073), Atcay (-311)
chr18	66047645	66047876	Prdm4_peak455	Grp (+14613), Rax (+50982)
chr14	79881563	79881802	Prdm4_peak456	Wbp4 (-608), Elf1 (+682)
chr10	79390166	79390565	Prdm4_peak457	Arid3a (+549)
chr1	66746458	66746731	Prdm4_peak458	Rpe (-872)
chr13	38023314	38023696	Prdm4_peak459	Rreb1 (+42765), Ssr1 (+62554)
chr10	69533291	69533555	Prdm4_peak460	Ccdc6 (-26446), Ank3 (+536967)
chr16	13822636	13822805	Prdm4_peak461	Ntan1 (+3351)
chr4	115503534	115503906	Prdm4_peak462	Mobkl2c (+3023)
chr6	136418780	136419026	Prdm4_peak463	LOC100502936 (-54813), Atf7ip (-48469)
chr9	121358923	121359169	Prdm4_peak464	Cck (+45761), Trak1 (+82970)
chr2	19314602	19314905	Prdm4_peak465	Ptf1a (-52536), Msrb2 (+21491)
chr18	35022458	35022639	Prdm4_peak466	Egr1 (+1688)
chrX	72383226	72383562	Prdm4_peak467	Mpp1 (-7106), 4930428E23Rik (+25696)
chr11	35620847	35621099	Prdm4_peak468	Fbll1 (-8587), Rars (+27057)
chrX	7455170	7455409	Prdm4_peak469	Pim2 (-142)
chr7	148153811	148154128	Prdm4_peak470	Ifitm1 (+642)
chr10	58249384	58249682	Prdm4_peak471	Edar (-111089), Sh3rf3 (-26574)
chr1	71846786	71847086	Prdm4_peak472	Fn1 (-147191), Mreg (+411945)
chr8	26544610	26544969	Prdm4_peak473	Tacc1 (-232869), Fgfr1 (-84454)
chr5	135020791	135021041	Prdm4_peak474	Gtf2ird1 (-88335), Clip2 (+7388)
chr17	56608793	56609142	Prdm4_peak475	Ptprs (+6935), Kdm4b (+143495)
chr11	32881068	32881274	Prdm4_peak476	1700008A04Rik (-156577), Fgf18 (+166229)
chr16	91648503	91648806	Prdm4_peak477	Gart (-1438), Son (+586)
chr12	21173534	21173865	Prdm4_peak478	Asap2 (+56083), Itgb1bp1 (+118398)
chr14	97076124	97076376	Prdm4_peak479	Klhl1 (-157997)
chr9	62677782	62678057	Prdm4_peak480	Fem1b (-18465), Cln6 (-8674)
chr16	20479113	20479433	Prdm4_peak481	Abcc5 (-52806), Eif2b5 (-19617)
chr2	168217807	168218145	Prdm4_peak482	Kcng1 (-123145), Nfatc2 (+197872)
chr4	45481521	45481875	Prdm4_peak483	Mcart1 (-60060), Shb (+13976)
chr10	73976471	73976788	Prdm4_peak484	Gnaz (-453346), Pcdh15 (+692015)
chr8	85676086	85676326	Prdm4_peak485	Tbc1d9 (-13045), Rnf150 (+288951)
chr1	14658069	14658310	Prdm4_peak486	Eya1 (-357910), Msc (+87857)
chrX	103118383	103118640	Prdm4_peak487	Atrx (+6199), Fgf16 (+158696)
chr14	79278189	79278454	Prdm4_peak488	1300010F03Rik (+29337), Zfp957 (+368852)
chr7	134368499	134368921	Prdm4_peak489	Zfp553 (-8247), Sept1 (-6751)
chr13	119172489	119172764	Prdm4_peak490	Mrps30 (+3432)
chr6	38615774	38616018	Prdm4_peak491	Clec2l (+2827)
chr5	123593725	123593966	Prdm4_peak492	Setd1b (+1644)
chr7	148186891	148187218	Prdm4_peak493	Ifitm3 (+9588), Ifitm1 (+33727)
chr6	126889424	126889723	Prdm4_peak494	D6Wsu163e (-410), Rad51ap1 (-1)
chr1	13327623	13329268	Prdm4_peak495	Prdm14 (-211202), Ncoa2 (+35718)
chr7	29386029	29386306	Prdm4_peak496	Pak4 (-2965)
chr5	3137534	3137739	Prdm4_peak497	Cdk6 (-206482)
chr17	32525033	32525297	Prdm4_peak498	Wiz (-403)
chr11	18021554	18021754	Prdm4_peak499	Gm16140 (-887477), Etaa1 (-167776)
chr1	166386860	166387101	Prdm4_peak500	Atp1b1 (+1505)
chr12	32411546	32411910	Prdm4_peak501	Gpr22 (-12937), Hbp1 (+223672)
chr11	120092669	120093128	Prdm4_peak502	Bahcc1 (-1362)
chr17	23908332	23908810	Prdm4_peak503	Flywch1 (-13)
chr2	35362619	35362893	Prdm4_peak504	Dab2ip (-114745), Ggta1 (-45811)
chr2	144420134	144420392	Prdm4_peak505	Gm561 (+462)
chr16	33048460	33048772	Prdm4_peak506	Iqcg (+7656), Lrch3 (+134430)
chr10	121446539	121446807	Prdm4_peak507	Srgap1 (+37576), BC048403 (+269680)
chr14	94289916	94290178	Prdm4_peak508	Pcdh9 (-1940)
chr10	70309793	70310144	Prdm4_peak509	Phyhipl (-247930), Bicc1 (+312413)
chr12	55227007	55227238	Prdm4_peak510	Egln3 (+77738), Npas3 (+877459)
chr10	3759550	3759804	Prdm4_peak511	Rgs17 (-664464), Oprm1 (-201706)
chr10	8552529	8552881	Prdm4_peak512	Ust (-314082), Sash1 (+53163)
chr17	16511786	16512025	Prdm4_peak513	Zfp960 (-689161), Rgmb (-548356)
chr11	88812891	88813154	Prdm4_peak514	Scpep1 (+3733)
chr5	124933104	124933343	Prdm4_peak515	Rilpl2 (-4980), Snrnp35 (+60)
chr11	5015961	5016441	Prdm4_peak516	Rhbdd3 (+16760), Emid1 (+36024)
chr5	4757798	4758329	Prdm4_peak517	Fzd1 (+152)
chr5	134768817	134769129	Prdm4_peak518	Ncf1 (-63478), Gtf2i (+21643)
chr10	9216905	9217174	Prdm4_peak519	Sash1 (-611172), Samd5 (+177966)
chr18	42209022	42209393	Prdm4_peak520	Sh3rf2 (-4156)
chr3	120581510	120581887	Prdm4_peak521	Rwdd3 (+292914)
chr18	36897816	36898120	Prdm4_peak522	Tmco6 (+3244)
chr9	40204778	40204976	Prdm4_peak523	Gramd1b (+58472), Scn3b (+128076)
chr11	62322267	62322528	Prdm4_peak524	Cenpv (+30365), Pigl (+50436)
chr5	123325569	123325720	Prdm4_peak525	Rnf34 (+25448), Kdm2b (+112897)
chr9	82749384	82749584	Prdm4_peak526	Irak1bp1 (+26071), Phip (+119612)
chr10	80950661	80950990	Prdm4_peak527	Celf5 (-5372), Ncln (+8282)
chr7	147263717	147264024	Prdm4_peak528	Caly (+4576)
chr8	63137872	63138077	Prdm4_peak529	Mfap3l (+3621)
chr4	82152639	82153033	Prdm4_peak530	Nfib (-1624)
chr13	59658084	59658329	Prdm4_peak531	Agtpbp1 (+473)
chr8	28333647	28334050	Prdm4_peak532	Got1l1 (-20830), Adrb3 (+6211)
chr1	11085577	11085765	Prdm4_peak533	A830018L16Rik (-318515), Prex2 (+102125)
chr3	17559893	17560110	Prdm4_peak534	Cypt12 (-288442)
chr7	25159280	25159674	Prdm4_peak535	Kcnn4 (+4195)
chr8	31768382	31768721	Prdm4_peak536	Dusp26 (-431582)
chr12	112505972	112506194	Prdm4_peak537	Amn (-3239)
chr6	28375543	28375869	Prdm4_peak538	Gcc1 (-3982), Fscn3 (-2195), Arf5 (+2066)
chr11	31584909	31585219	Prdm4_peak539	Cpeb4 (-187147), Bod1 (-13202)
chr12	106996059	106996355	Prdm4_peak540	Papola (-26705), Ak7 (+52015)
chr12	53485793	53486117	Prdm4_peak541	Arhgap5 (-131111), Nubpl (+287222)
chr12	105882858	105883406	Prdm4_peak542	Gsc (-171686), Dicer1 (+107030)
chr2	40020702	40020883	Prdm4_peak543	Ppp6c (-938935)
chr3	96191128	96191412	Prdm4_peak544	Fcgr1 (-93378), BC107364 (+65071)
chr5	121269004	121269346	Prdm4_peak545	Oas1f (-28201), Oas1b (+6531)
chr8	19698270	19698528	Prdm4_peak546	4930467E23Rik (-31177), Defb7 (+203302)
chr3	41299866	41300236	Prdm4_peak547	Pgrmc2 (-413083), Phf17 (-59605)
chr11	94023004	94023293	Prdm4_peak548	Tob1 (-49619), Spag9 (+165744)
chr3	73105526	73105783	Prdm4_peak549	Slitrk3 (-244790), Bche (+406682)
chr1	134775580	134775916	Prdm4_peak550	Nfasc (-137374), Mdm4 (+146177)
chr5	145118009	145118180	Prdm4_peak551	Baiap2l1 (+886)
chr4	140812939	140813341	Prdm4_peak552	Epha2 (-44015), Arhgef19 (+14341)
chr5	102499415	102499761	Prdm4_peak553	Wdfy3 (-648)
chr17	36005870	36006068	Prdm4_peak554	2310014H01Rik (+3429)
chr6	68802450	68802845	Prdm4_peak555	NONE
chr12	82046184	82046501	Prdm4_peak556	Srsf5 (-148)
chr4	106582752	106583116	Prdm4_peak557	Ssbp3 (-1141)
chr17	30208739	30208999	Prdm4_peak558	Zfand3 (+66837), Btbd9 (+504363)
chr17	88875713	88876138	Prdm4_peak559	Klraq1 (-53538), Foxn2 (+35874)
chr16	37937823	37938152	Prdm4_peak560	Gsk3b (-151099), Gpr156 (+21406)
chr10	40743121	40743376	Prdm4_peak561	Gpr6 (+48141), Wasf1 (+139909)
chr11	114500368	114500630	Prdm4_peak562	Sdk2 (-573234), Rpl38 (-29358)
chr16	38491214	38491570	Prdm4_peak563	4930455C21Rik (+31355), Cd80 (+32379)
chr6	149079706	149080138	Prdm4_peak564	Dennd5b (-29720), 4833442J19Rik (-10197)
chr5	128184478	128184986	Prdm4_peak565	Glt1d1 (+72100), Tmem132d (+754205)
chr9	43046785	43047108	Prdm4_peak566	Oaf (+952)
chr15	76888961	76889384	Prdm4_peak567	Mb (-8075), Rbfox2 (+248310)
chr11	70640757	70641183	Prdm4_peak568	Rabep1 (-17295), A430084P05Rik (-14907)
chr8	74021715	74022110	Prdm4_peak569	Gtpbp3 (+9911), Plvap (+13755)
chr18	38536865	38537139	Prdm4_peak570	Ndfip1 (-41627), Gnpda1 (-38355)
chr10	51999130	51999490	Prdm4_peak571	Dcbld1 (+45885), Gopc (+102620)
chr14	103130985	103131204	Prdm4_peak572	Kctd12 (+250759)
chr16	90400626	90400873	Prdm4_peak573	Hunk (+14108), 2610039C10Rik (+326866)
chr18	80910116	80910392	Prdm4_peak574	Nfatc1 (-5342), Atp9b (+220543)
chr16	95767214	95767450	Prdm4_peak575	Ets2 (-156682), Erg (-15360)
chrX	153646604	153646932	Prdm4_peak576	Phex (+206450)
chr12	49389510	49389723	Prdm4_peak577	NONE
chr2	173452798	173453013	Prdm4_peak578	Ankrd60 (-49064), Rab22a (-32440)
chr8	19862836	19863389	Prdm4_peak579	Gm15319 (+95667), 4930467E23Rik (+133537)
chr9	32031827	32032123	Prdm4_peak580	Arhgap32 (+108254), Kcnj5 (+119847)
chr17	7611672	7611867	Prdm4_peak581	Gm9992 (-22116), Fndc1 (+386069)
chr18	46689575	46689860	Prdm4_peak582	Fem1c (-4093)
chr4	35223494	35223728	Prdm4_peak583	3110043O21Rik (-50482), Lingo2 (+568834)
chr13	28893457	28893724	Prdm4_peak584	Sox4 (+151960), Prl5a1 (+659238)
chr1	163075822	163076095	Prdm4_peak585	Ankrd45 (+3116)
chr2	71225811	71226137	Prdm4_peak586	Hat1 (-1343)
chr14	35177918	35178196	Prdm4_peak587	Fam25c (-9478), Sncg (+9798)
chr11	22980401	22980718	Prdm4_peak588	Xpo1 (-175481), Fam161a (+67173)
chrX	5004954	5006003	Prdm4_peak589	Mycs (+40904), Gm10921 (+930515)
chr11	96734028	96734719	Prdm4_peak590	Copz2 (+23184), Cdk5rap3 (+43421)
chr8	119690183	119690497	Prdm4_peak591	4933407C03Rik (-90579), Gan (+8305)
chr10	92762923	92763292	Prdm4_peak592	Elk3 (+10796), Cdk17 (+139487)
chr12	21182426	21182644	Prdm4_peak593	Asap2 (+64918), Itgb1bp1 (+109563)
chr5	84270007	84270249	Prdm4_peak594	Tecrl (-485908), Epha5 (+576279)
chr13	39059826	39060119	Prdm4_peak595	Slc35b3 (-7229)
chr15	50722127	50722377	Prdm4_peak596	Trps1 (-665)
chr7	86504963	86505255	Prdm4_peak597	Rlbp1 (+26804), Abhd2 (+86957)
chr16	38591884	38592105	Prdm4_peak598	Tmem39a (+29023), Arhgap31 (+121153)
chr12	105918798	105919058	Prdm4_peak599	Gsc (-207482), Dicer1 (+71234)
chr10	126415466	126416131	Prdm4_peak600	Ctdsp2 (+26)
chrX	37853788	37854027	Prdm4_peak601	Gria3 (-900573)
chr12	4358208	4358444	Prdm4_peak602	Cenpo (-124032), Ncoa1 (+125734)
chr3	102862178	102862432	Prdm4_peak603	Nras (+97)
chr16	16866305	16866776	Prdm4_peak604	Top3b (-4443), Igll1 (-2463), Vpreb1 (+2807)
chr4	126681633	126682038	Prdm4_peak605	Zmym4 (-36669), Sfpq (-16709)
chr14	100749858	100750282	Prdm4_peak606	Klf12 (-201056), 1700110M21Rik (+849216)
chr1	37044051	37044270	Prdm4_peak607	Tmem131 (-47789), Vwa3b (-42000)
chr1	138574807	138575075	Prdm4_peak608	Zfp281 (+53463), Nr5a2 (+282084)
chr8	74924464	74924782	Prdm4_peak609	Eps15l1 (+20750), Klf2 (+81662)
chr2	167905730	167905987	Prdm4_peak610	Pard6b (-645)
chr3	69462065	69462511	Prdm4_peak611	Nmd3 (-63689), B3galnt1 (-59505)
chr10	119911332	119911621	Prdm4_peak612	Hmga2 (+2514)
chr10	49136737	49137153	Prdm4_peak613	Grik2 (+371615)
chr11	104487311	104487578	Prdm4_peak614	Efcab3 (-466088), Itgb3 (+18131)
chr6	122574466	122574784	Prdm4_peak615	Dppa3 (-1817)
chr7	30973810	30974181	Prdm4_peak616	Cox7a1 (+4806)
chr19	46103579	46103847	Prdm4_peak617	Ldb1 (+15988), Hps6 (+25745)
chr2	172909360	172909533	Prdm4_peak618	Ctcfl (+35579), Rbm38 (+62044)
chr5	143822812	143823090	Prdm4_peak619	Rnf216 (+51748), Fscn1 (+100917)
chr8	85684534	85684943	Prdm4_peak620	Tbc1d9 (-4512)
chr12	80097988	80098220	Prdm4_peak621	Plekhh1 (-32046), Tmem229b (-13639)
chr10	120182411	120182757	Prdm4_peak622	Hmga2 (-268593), Msrb3 (+153443)
chr12	79070979	79071327	Prdm4_peak623	Gphn (-256489), Fut8 (+731145)
chr13	56210243	56210557	Prdm4_peak624	Pitx1 (-277614), H2afy (+26511)
chr7	25590016	25590258	Prdm4_peak625	Ceacam10 (+27914), Lypd4 (+64573)
chr9	72112606	72113004	Prdm4_peak626	Tcf12 (-153179), Zfp280d (-9901)
chr4	3328599	3328964	Prdm4_peak627	Vmn1r3 (-216330), Tmem68 (+173133)

## Sheet: Dataset S3
Dataset S3: Ensembl regulatory features associated with Prdm4 ChIP-seq peaks (Ensembl release 67)
Chromosome	Peak start	Peak stop	Peak ID	Peak size	Reg Feat start	Reg Feat stop	Reg Feat ID	Constituent feature 1	Constituent feature 2	Constituent feature 3	Constituent feature 4	Constituent feature 5	Constituent feature 6	Constituent feature 7	Constituent feature 8	Constituent feature 9	Constituent feature 10	Constituent feature 11	Constituent feature 12	Constituent feature 13	Constituent feature 14	Constituent feature 15	Constituent feature 16	Constituent feature 17
11	103268055	103268348	Prdm4_peak1	293	103267855	103268299	ENSMUSR00000141810	Tcfcp2l1	Esrrb	DNase1
15	11514001	11514340	Prdm4_peak2	339	11513900	11514337	ENSMUSR00000221350	Esrrb	Nanog	DNase1
13	100541603	100541868	Prdm4_peak3	265	100541578	100541916	ENSMUSR00000198375	Esrrb
6	64974764	64974993	Prdm4_peak4	229	64973824	64975706	ENSMUSR00000200414	Tcfcp2l1	Esrrb	Sox2	Nanog	Smad1	STAT3	DNase1	E2F1
3	121292970	121293158	Prdm4_peak6	188	121291758	121293250	ENSMUSR00000208978	DNase1	E2F1	Zfx
11	116023015	116023272	Prdm4_peak7	257	116022553	116023145	ENSMUSR00000168955	Esrrb	DNase1
12	88109583	88109911	Prdm4_peak8	328	88109386	88109837	ENSMUSR00000216631	H3K4me2	Zfx
12	88109583	88109911	Prdm4_peak8	328	88109904	88110372	ENSMUSR00000333330	CTCF
4	11224073	11224309	Prdm4_peak10	236	11223965	11224465	ENSMUSR00000158546	DNase1
8	86399934	86400211	Prdm4_peak12	277	86398073	86401087	ENSMUSR00000157715	H3K4me2	H3K4me3	Esrrb	H3K27me3	DNase1	CTCF	E2F1	Zfx	Rbbp5	Oct4
3	102521469	102521784	Prdm4_peak13	315	102521471	102522152	ENSMUSR00000208515	Esrrb
17	45710687	45711024	Prdm4_peak14	337	45709253	45711927	ENSMUSR00000258792	Tcfcp2l1	PolII	H3K4me2	H3K36me3	H3K4me3	DNase1	Klf4	nMyc	E2F1	Zfx	Cmyc	Oct4
2	118939258	118939428	Prdm4_peak15	170	118939261	118939655	ENSMUSR00000263118	Tcfcp2l1	H3K4me2	PolII	H3K36me3	H3K4me3	Esrrb	DNase1	nMyc	E2F1	Zfx
14	22306587	22306880	Prdm4_peak21	293	22306261	22306661	ENSMUSR00000218375	E2F1
3	86940701	86940979	Prdm4_peak22	278	86940613	86941012	ENSMUSR00000099494	DNase1
2	20590972	20591223	Prdm4_peak23	251	20590860	20591524	ENSMUSR00000178778	Tcfcp2l1	PolII	Esrrb	Sox2	Nanog	STAT3	DNase1	E2F1	Oct4
2	152191277	152191656	Prdm4_peak24	379	152191313	152191662	ENSMUSR00000182646	Esrrb
10	60468855	60469154	Prdm4_peak26	299	60468757	60469189	ENSMUSR00000011256	DNase1
1	154750426	154750833	Prdm4_peak29	407	154748788	154751426	ENSMUSR00000268175	PolII	H3K4me2	H3K4me3	DNase1	Klf4	E2F1
4	55219249	55219484	Prdm4_peak30	235	55218849	55219407	ENSMUSR00000100485	DNase1	Zfx
16	92019171	92019405	Prdm4_peak31	234	92019357	92019557	ENSMUSR00000076604	DNase1
15	21295883	21296171	Prdm4_peak34	288	21296119	21296596	ENSMUSR00000221519	Sox2	Nanog
3	88140665	88140874	Prdm4_peak38	209	88138847	88141211	ENSMUSR00000207739	PolII	H3K4me2	H3K36me3	H3K4me3	Esrrb	STAT3	DNase1	nMyc	E2F1	Zfx
18	58814728	58814968	Prdm4_peak39	240	58814531	58815121	ENSMUSR00000099898	DNase1	Zfx
15	75949839	75950093	Prdm4_peak41	254	75949478	75950100	ENSMUSR00000084436	H3K4me2	H3K4me3	DNase1
17	88242143	88242525	Prdm4_peak43	382	88242223	88242517	ENSMUSR00000178124	Esrrb
7	139508999	139509217	Prdm4_peak44	218	139507857	139509319	ENSMUSR00000256687	PolII	H3K4me2	H3K4me3	H3K27me3	DNase1	CTCF
19	7385344	7385643	Prdm4_peak45	299	7385171	7385578	ENSMUSR00000306679	H3K4me2	DNase1
10	60920478	60920761	Prdm4_peak46	283	60919858	60920758	ENSMUSR00000238688	Esrrb	Zfx
17	56365176	56365378	Prdm4_peak47	202	56364965	56365345	ENSMUSR00000177151	Zfx
12	32060236	32060482	Prdm4_peak48	246	32060159	32060508	ENSMUSR00000215105	Esrrb
9	44405898	44406178	Prdm4_peak51	280	44405684	44406281	ENSMUSR00000211010	Esrrb	Zfx
1	129101310	129101596	Prdm4_peak54	286	129101095	129102116	ENSMUSR00000017276	H3K4me2	H3K4me3	Esrrb	H3K27me3	DNase1	CTCF
13	97834367	97834655	Prdm4_peak55	288	97834122	97836070	ENSMUSR00000198193	Tcfcp2l1	H3K4me3	DNase1	E2F1
4	137879183	137879408	Prdm4_peak57	225	137879283	137879638	ENSMUSR00000233334	Nanog
14	78617024	78617519	Prdm4_peak59	495	78616748	78617198	ENSMUSR00000220245	E2F1
14	78617024	78617519	Prdm4_peak59	495	78617209	78617644	ENSMUSR00000220246	Esrrb
6	122525720	122526072	Prdm4_peak62	352	122525790	122526073	ENSMUSR00000202212	Esrrb
2	30950164	30950455	Prdm4_peak63	291	30950148	30950636	ENSMUSR00000179279	Tcfcp2l1	Esrrb	DNase1
9	31249071	31249538	Prdm4_peak65	467	31249069	31249561	ENSMUSR00000210545	Tcfcp2l1	Esrrb
16	11008285	11008569	Prdm4_peak67	284	11008017	11009233	ENSMUSR00000192878	H3K4me3	STAT3	DNase1	Klf4	E2F1
17	71100615	71100813	Prdm4_peak69	198	71100188	71100992	ENSMUSR00000177528	Tcfcp2l1	H3K4me2	PolII	H3K4me3	Esrrb	Nanog	DNase1	E2F1	Zfx
8	44416969	44417131	Prdm4_peak70	162	44416888	44417441	ENSMUSR00000225555	Esrrb	E2F1
3	129533497	129533705	Prdm4_peak71	208	129533218	129533635	ENSMUSR00000285935	H3K4me2	H3K4me3
3	129533497	129533705	Prdm4_peak71	208	129533704	129534699	ENSMUSR00000285936	H3K4me2	H3K4me3	DNase1	nMyc	E2F1	Cmyc
6	72312535	72312736	Prdm4_peak72	201	72311967	72312903	ENSMUSR00000278271	PolII	H3K4me2	H3K4me3	DNase1	E2F1
4	133371941	133372316	Prdm4_peak73	375	133371557	133372570	ENSMUSR00000305294	Tcfcp2l1	H3K4me2	PolII	H3K4me3	Nanog	STAT3	DNase1	CTCF	nMyc	E2F1	Zfx	Oct4
15	36941017	36941366	Prdm4_peak74	349	36940864	36941823	ENSMUSR00000221861	Tcfcp2l1	Esrrb	Nanog	DNase1	Zfx
12	34112387	34112637	Prdm4_peak75	250	34112084	34112631	ENSMUSR00000215164	Tcfcp2l1	Esrrb	DNase1	Oct4
10	69827617	69827918	Prdm4_peak76	301	69827339	69828212	ENSMUSR00000239102	Esrrb	Klf4	E2F1
7	52430240	52431320	Prdm4_peak77	1080	52431149	52431413	ENSMUSR00000080066	H3K4me2	H3K4me3	H3K27me3	DNase1	CTCF
7	52430240	52431320	Prdm4_peak77	1080	52430538	52430752	ENSMUSR00000080046	H3K4me2	H3K27me3	DNase1	CTCF
11	45920461	45920831	Prdm4_peak78	370	45920515	45920838	ENSMUSR00000165101	Esrrb
8	73422051	73422281	Prdm4_peak79	230	73420868	73422455	ENSMUSR00000300336	PolII	H3K4me2	H3K4me3	DNase1	CTCF	nMyc	E2F1	Zfx	Cmyc
19	12273898	12274330	Prdm4_peak80	432	12273494	12274040	ENSMUSR00000235329	Tcfcp2l1	Sox2	DNase1
2	32144182	32144379	Prdm4_peak82	197	32143071	32144551	ENSMUSR00000261214	PolII	H3K4me2	H3K4me3	DNase1	Klf4	E2F1	Zfx
13	9308016	9308309	Prdm4_peak85	293	9307719	9308524	ENSMUSR00000316999	Tcfcp2l1	DNase1	Oct4
14	77057951	77058184	Prdm4_peak88	233	77057721	77058234	ENSMUSR00000220187	Tcfcp2l1	Zfx
1	74438032	74438355	Prdm4_peak89	323	74436102	74439193	ENSMUSR00000186265	PolII	H3K4me2	H3K4me3	DNase1	CTCF	E2F1	Zfx
17	10559995	10560203	Prdm4_peak93	208	10560158	10560367	ENSMUSR00000108690	DNase1
5	143580982	143581396	Prdm4_peak95	414	143581201	143581517	ENSMUSR00000246445	Tcfcp2l1	H3K4me2	H3K4me3	H3K27me3
8	74477045	74477516	Prdm4_peak99	471	74476902	74477213	ENSMUSR00000226406	H3K4me2	H3K4me3	Esrrb	E2F1
8	88416957	88417238	Prdm4_peak103	281	88416930	88417316	ENSMUSR00000227043	Esrrb
X	12648983	12649191	Prdm4_peak104	208	12647556	12650419	ENSMUSR00000280692	H3K4me2	H3K4me3	DNase1	CTCF	E2F1
1	158599142	158599393	Prdm4_peak105	251	158598499	158599397	ENSMUSR00000113751	Tcfcp2l1	H3K4me2	Esrrb	DNase1	E2F1	Oct4
13	98681007	98681290	Prdm4_peak106	283	98680715	98681281	ENSMUSR00000198271	Tcfcp2l1	DNase1
1	129064281	129064481	Prdm4_peak107	200	129064107	129064426	ENSMUSR00000017282	DNase1	E2F1
12	88253495	88253686	Prdm4_peak113	191	88253535	88253982	ENSMUSR00000216677	H3K4me2	H3K4me3	DNase1	nMyc	E2F1
19	9064181	9064460	Prdm4_peak114	279	9064233	9064928	ENSMUSR00000010898	PolII	H3K4me2	H3K4me3	H3K27me3	DNase1	Klf4
1	138466962	138467241	Prdm4_peak115	279	138466727	138467292	ENSMUSR00000316965	Tcfcp2l1	PolII	Esrrb	DNase1	E2F1	Oct4
1	136410097	136410324	Prdm4_peak116	227	136410074	136410764	ENSMUSR00000267707	H3K4me2	H3K4me3	Esrrb	H3K27me3	DNase1
14	11872422	11872599	Prdm4_peak117	177	11872450	11872717	ENSMUSR00000218073	Zfx
16	20855572	20855896	Prdm4_peak119	324	20855566	20855928	ENSMUSR00000193328	Esrrb
7	123429641	123429882	Prdm4_peak121	241	123429524	123430951	ENSMUSR00000017124	Tcfcp2l1	H3K4me2	Esrrb	Nanog	DNase1
8	3576622	3577034	Prdm4_peak123	412	3576266	3577043	ENSMUSR00000095830	Tcfcp2l1	DNase1	Klf4
12	77310453	77310906	Prdm4_peak124	453	77310411	77310926	ENSMUSR00000216105	Tcfcp2l1	Esrrb
4	106512571	106512908	Prdm4_peak126	337	106510448	106513601	ENSMUSR00000304224	Tcfcp2l1	H3K4me2	H3K4me3	Esrrb	DNase1	CTCF	E2F1
1	35277219	35277500	Prdm4_peak127	281	35277261	35277622	ENSMUSR00000185184	Esrrb
11	96225160	96225498	Prdm4_peak129	338	96225153	96225614	ENSMUSR00000136745	H3K27me3	DNase1
16	29684632	29685082	Prdm4_peak131	450	29684883	29685230	ENSMUSR00000193618	Zfx
7	138125861	138126220	Prdm4_peak133	359	138125816	138126368	ENSMUSR00000003752	DNase1	Klf4
18	64710831	64711064	Prdm4_peak135	233	64710784	64711191	ENSMUSR00000099172	DNase1
6	22335299	22335620	Prdm4_peak136	321	22335406	22335661	ENSMUSR00000068787	DNase1
1	18258598	18259058	Prdm4_peak139	460	18258950	18259330	ENSMUSR00000095949	Sox2	DNase1
1	174057042	174057346	Prdm4_peak140	304	174056259	174057331	ENSMUSR00000268919	H3K4me2	PolII	H3K4me3	DNase1	E2F1
14	99702340	99702624	Prdm4_peak141	284	99702307	99702639	ENSMUSR00000220547	Tcfcp2l1	H3K36me3	H3K4me3	Esrrb	DNase1	CTCF
2	103296813	103297029	Prdm4_peak144	216	103296711	103297253	ENSMUSR00000262730	DNase1	CTCF
6	124427517	124427679	Prdm4_peak145	162	124427177	124427813	ENSMUSR00000202307	PolII	H3K4me3	Esrrb	E2F1	Cmyc
1	63031253	63031495	Prdm4_peak146	242	63030970	63031445	ENSMUSR00000324295	DNase1	CTCF
3	21924192	21924486	Prdm4_peak148	294	21923999	21924422	ENSMUSR00000206187	Esrrb	DNase1	Zfx
9	51855870	51856212	Prdm4_peak149	342	51855724	51858175	ENSMUSR00000288137	PolII	H3K4me2	H3K4me3	DNase1	Klf4	E2F1	Zfx
4	35498324	35498579	Prdm4_peak150	255	35498364	35498668	ENSMUSR00000229592	Esrrb
17	35137281	35137601	Prdm4_peak151	320	35136715	35138836	ENSMUSR00000176261	H3K4me2	PolII	H3K4me3	DNase1	nMyc	E2F1	Zfx	Cmyc
19	48062946	48063228	Prdm4_peak152	282	48062954	48063371	ENSMUSR00000308263	H3K27me3	CTCF
10	33095868	33096083	Prdm4_peak153	215	33095201	33095998	ENSMUSR00000022110	Tcfcp2l1	Sox2	Nanog	DNase1
17	28992289	28992446	Prdm4_peak159	157	28992104	28992563	ENSMUSR00000059383	DNase1	CTCF
2	128892167	128892494	Prdm4_peak161	327	128891249	128892789	ENSMUSR00000128740	PolII	H3K4me2	H3K4me3	DNase1	E2F1	Zfx
11	97168579	97169018	Prdm4_peak162	439	97168547	97168967	ENSMUSR00000167702	Tcfcp2l1	Esrrb	Zfx
3	85202863	85203053	Prdm4_peak163	190	85202794	85203168	ENSMUSR00000207596	Esrrb
2	135154701	135154973	Prdm4_peak172	272	135154510	135154950	ENSMUSR00000323070	H3K27me3	DNase1	CTCF
10	69822138	69822557	Prdm4_peak173	419	69821538	69823306	ENSMUSR00000239100	Esrrb	Nanog	E2F1
9	102619838	102620240	Prdm4_peak176	402	102619367	102621051	ENSMUSR00000213229	H3K4me2	PolII	H3K4me3	Esrrb	DNase1	CTCF	E2F1	Oct4
10	117433644	117433956	Prdm4_peak179	312	117433699	117433971	ENSMUSR00000240752	Esrrb
4	129059242	129059640	Prdm4_peak180	398	129058324	129059772	ENSMUSR00000049419	Esrrb	STAT3	DNase1	Klf4	E2F1	Oct4
4	132660114	132660435	Prdm4_peak181	321	132659939	132660627	ENSMUSR00000232766	H3K4me2	H3K4me3	Esrrb	DNase1	Klf4	E2F1
14	75334154	75334459	Prdm4_peak182	305	75334122	75334676	ENSMUSR00000061715	DNase1
15	36722224	36722477	Prdm4_peak183	253	36721119	36724933	ENSMUSR00000296822	PolII	H3K4me2	H3K4me3	DNase1	Klf4	E2F1
14	75452334	75452513	Prdm4_peak184	179	75452253	75452733	ENSMUSR00000220094	DNase1	CTCF
18	30679828	30680166	Prdm4_peak186	338	30679481	30680099	ENSMUSR00000190577	Esrrb	Zfx
5	145726753	145727118	Prdm4_peak187	365	145725519	145727329	ENSMUSR00000316080	H3K4me2	H3K4me3	H3K27me3	DNase1	E2F1
18	36684896	36685110	Prdm4_peak188	214	36684570	36685619	ENSMUSR00000088299	DNase1	CTCF	E2F1
4	154623851	154624182	Prdm4_peak189	331	154623102	154625058	ENSMUSR00000234639	PolII	H3K4me2	H3K4me3	DNase1	CTCF	Klf4	E2F1	Zfx
4	151473770	151474109	Prdm4_peak190	339	151473213	151473964	ENSMUSR00000234439	Esrrb
7	26218291	26218566	Prdm4_peak192	275	26217950	26218999	ENSMUSR00000170351	Esrrb	DNase1	Klf4	E2F1
16	33247230	33247572	Prdm4_peak194	342	33246845	33247629	ENSMUSR00000193906	Esrrb	Zfx
9	119250078	119250402	Prdm4_peak195	324	119249838	119250822	ENSMUSR00000214088	H3K4me2	H3K4me3	DNase1	Zfx
18	34049410	34049689	Prdm4_peak196	279	34048946	34050633	ENSMUSR00000061801	H3K4me2	Sox2	DNase1	Klf4	E2F1
13	101559063	101559344	Prdm4_peak197	281	101559003	101559484	ENSMUSR00000198416	Esrrb	Zfx
3	141512317	141512549	Prdm4_peak198	232	141511926	141512632	ENSMUSR00000040662	DNase1
7	127004854	127005128	Prdm4_peak199	274	127004728	127005637	ENSMUSR00000173406	Tcfcp2l1	DNase1	E2F1	Zfx
2	6324397	6324876	Prdm4_peak201	479	6324387	6324897	ENSMUSR00000144890	H3K4me2	DNase1	CTCF
3	96150604	96150866	Prdm4_peak202	262	96150144	96150918	ENSMUSR00000285022	Esrrb	DNase1
10	61598537	61598892	Prdm4_peak203	355	61598687	61599247	ENSMUSR00000009523	H3K27me3	DNase1
11	30061107	30061365	Prdm4_peak205	258	30060631	30061480	ENSMUSR00000077660	DNase1	Klf4
4	146346020	146346266	Prdm4_peak206	246	146345556	146347617	ENSMUSR00000159567	Tcfcp2l1	PolII	H3K4me3	Esrrb	DNase1	Klf4	nMyc	E2F1	Zfx	Cmyc
8	102068187	102068454	Prdm4_peak207	267	102067964	102068323	ENSMUSR00000227569	Nanog
3	89603746	89604132	Prdm4_peak208	386	89602976	89604425	ENSMUSR00000207876	Tcfcp2l1	H3K4me2	PolII	Esrrb	Nanog	DNase1	E2F1
9	44119575	44119945	Prdm4_peak209	370	44119105	44119962	ENSMUSR00000080720	Tcfcp2l1	H3K4me2	Esrrb	Sox2	Nanog	H3K27me3	DNase1
8	113917923	113918141	Prdm4_peak213	218	113916627	113918049	ENSMUSR00000024541	Tcfcp2l1	H3K4me2	H3K4me3	Esrrb	H3K27me3	DNase1	CTCF
14	21113851	21114100	Prdm4_peak215	249	21113526	21114145	ENSMUSR00000293661	H3K4me3	DNase1
13	21993008	21993284	Prdm4_peak217	276	21993085	21993455	ENSMUSR00000195782	Esrrb
3	89802425	89802638	Prdm4_peak219	213	89801671	89803202	ENSMUSR00000284629	PolII	H3K4me3	Nanog	DNase1	E2F1
10	62889200	62889610	Prdm4_peak221	410	62889202	62889499	ENSMUSR00000238862	Esrrb
10	62889200	62889610	Prdm4_peak221	410	62889567	62890045	ENSMUSR00000238863	Esrrb
8	19990062	19990623	Prdm4_peak222	561	19988022	19991522	ENSMUSR00000157204	Tcfcp2l1	PolII	H3K36me3	Esrrb	Sox2	Nanog	H4K20me3	STAT3	DNase1	Klf4	nMyc	E2F1	Zfx	Cmyc	H3K9me3	Oct4
18	60136306	60136767	Prdm4_peak224	461	60136260	60136681	ENSMUSR00000191523	Esrrb
2	166538217	166538422	Prdm4_peak226	205	166538172	166540345	ENSMUSR00000183522	H3K4me2	H3K4me3	Esrrb	H3K27me3	DNase1	Klf4	Zfx
7	3522241	3522563	Prdm4_peak229	322	3522116	3522754	ENSMUSR00000169568	Esrrb
2	30924444	30924748	Prdm4_peak230	304	30923393	30925276	ENSMUSR00000179274	H3K4me2	Esrrb	DNase1	E2F1	Zfx
2	154247478	154247688	Prdm4_peak231	210	154246863	154247557	ENSMUSR00000182785	H3K4me2	H3K4me3	DNase1	E2F1	Zfx
12	111924433	111924687	Prdm4_peak232	254	111924278	111924726	ENSMUSR00000217397	Tcfcp2l1
5	143579403	143579845	Prdm4_peak233	442	143579006	143579944	ENSMUSR00000128782	H3K4me2	H3K4me3	H3K27me3	DNase1
17	6106320	6106610	Prdm4_peak236	290	6105723	6107716	ENSMUSR00000257275	H3K4me2	H3K4me3	H3K27me3	DNase1
13	91510470	91510880	Prdm4_peak237	410	91510370	91511271	ENSMUSR00000276053	H3K4me2	H3K4me3	H3K27me3	DNase1
17	31926481	31926643	Prdm4_peak238	162	31925968	31926716	ENSMUSR00000176033	Klf4
14	26619731	26619937	Prdm4_peak240	206	26619610	26620168	ENSMUSR00000090622	H3K27me3	DNase1	CTCF
10	119990138	119990414	Prdm4_peak241	276	119989297	119990669	ENSMUSR00000240845	Tcfcp2l1	PolII	H3K4me2	H3K4me3	H3K27me3	DNase1	E2F1
6	64677997	64678230	Prdm4_peak242	233	64677613	64678178	ENSMUSR00000109940	H3K4me2	H3K27me3	DNase1
9	75952101	75952409	Prdm4_peak243	308	75952136	75952425	ENSMUSR00000332095	CTCF
15	38636136	38636583	Prdm4_peak245	447	38635840	38636436	ENSMUSR00000221942	Tcfcp2l1	DNase1	Klf4	Zfx
2	35365502	35365737	Prdm4_peak246	235	35365404	35365768	ENSMUSR00000179620	Esrrb	Zfx
5	135421236	135421428	Prdm4_peak248	192	135421066	135421807	ENSMUSR00000245892	Tcfcp2l1	PolII	H3K4me2	H3K4me3	Esrrb	Klf4	E2F1	Oct4
2	119681137	119681469	Prdm4_peak250	332	119681058	119681849	ENSMUSR00000181657	Tcfcp2l1	Nanog	DNase1	E2F1	Zfx
15	100499804	100500121	Prdm4_peak251	317	100499331	100500238	ENSMUSR00000298946	H3K4me2	H3K4me3	H3K27me3	DNase1	Klf4	Zfx
5	149377262	149377586	Prdm4_peak253	324	149377221	149377609	ENSMUSR00000130439	Esrrb	DNase1
4	151270089	151270421	Prdm4_peak255	332	151269698	151270106	ENSMUSR00000338620	CTCF
2	118725697	118725966	Prdm4_peak258	269	118725586	118726370	ENSMUSR00000263093	H3K4me2	H3K27me3	DNase1
4	3748688	3749109	Prdm4_peak259	421	3748656	3749034	ENSMUSR00000228966	Tcfcp2l1	Esrrb
13	98129070	98129305	Prdm4_peak261	235	98128471	98129526	ENSMUSR00000198231	Tcfcp2l1	Esrrb	Zfx
11	100410867	100411225	Prdm4_peak262	358	100410699	100412013	ENSMUSR00000168007	Esrrb	Nanog	DNase1
4	147803908	147804246	Prdm4_peak263	338	147803763	147804289	ENSMUSR00000338516	DNase1	CTCF
13	34251976	34252216	Prdm4_peak265	240	34251874	34252226	ENSMUSR00000196104	Esrrb
14	60875353	60875575	Prdm4_peak267	222	60875259	60875658	ENSMUSR00000111663	DNase1	CTCF
8	123616544	123616810	Prdm4_peak268	266	123616453	123617046	ENSMUSR00000013896	Esrrb	H3K27me3	DNase1	CTCF
4	130198138	130198468	Prdm4_peak269	330	130198123	130198770	ENSMUSR00000232559	Esrrb	E2F1
15	103350583	103350905	Prdm4_peak270	322	103350125	103350877	ENSMUSR00000019992	Esrrb	Nanog	STAT3	DNase1	Klf4	E2F1	Oct4
3	9014658	9015063	Prdm4_peak271	405	9014722	9015071	ENSMUSR00000205898	Esrrb
1	55166136	55166570	Prdm4_peak272	434	55165349	55166192	ENSMUSR00000185729	Esrrb	DNase1	Klf4	E2F1	Oct4
1	55166136	55166570	Prdm4_peak272	434	55166212	55166584	ENSMUSR00000185730	Esrrb
1	60907707	60907940	Prdm4_peak275	233	60907607	60908465	ENSMUSR00000185920	Tcfcp2l1	Nanog	Smad1	DNase1	Klf4	E2F1
9	103406227	103406668	Prdm4_peak276	441	103406300	103406544	ENSMUSR00000153679	DNase1
16	28936437	28936920	Prdm4_peak277	483	28936397	28936978	ENSMUSR00000193597	Tcfcp2l1	Esrrb	Zfx
6	120138476	120138699	Prdm4_peak278	223	120138271	120139556	ENSMUSR00000202097	H3K4me2	DNase1	Klf4	E2F1	Zfx
12	97432374	97432723	Prdm4_peak279	349	97432391	97432791	ENSMUSR00000216838	Esrrb	DNase1
6	83838750	83839036	Prdm4_peak280	286	83838881	83839717	ENSMUSR00000200903	Zfx
X	103133099	103133462	Prdm4_peak281	363	103133071	103133522	ENSMUSR00000204838	Esrrb
11	50065604	50066050	Prdm4_peak282	446	50065673	50066617	ENSMUSR00000165233	Esrrb	DNase1	Zfx
16	23098147	23098407	Prdm4_peak283	260	23096844	23098772	ENSMUSR00000193468	Esrrb	DNase1	E2F1	Zfx	Oct4
2	32143440	32143568	Prdm4_peak284	128	32143071	32144551	ENSMUSR00000261214	PolII	H3K4me2	H3K4me3	DNase1	Klf4	E2F1	Zfx
7	53459246	53459485	Prdm4_peak287	239	53459454	53459769	ENSMUSR00000319570	CTCF
8	87971017	87971345	Prdm4_peak288	328	87970820	87971282	ENSMUSR00000227015	Tcfcp2l1
10	101833259	101833493	Prdm4_peak290	234	101833213	101833730	ENSMUSR00000240370	Esrrb
14	47000054	47000186	Prdm4_peak291	132	47000082	47000438	ENSMUSR00000334106	H3K4me2	Esrrb	H3K27me3	CTCF
10	80748255	80748575	Prdm4_peak294	320	80748370	80749145	ENSMUSR00000310661	Tcfcp2l1	H3K4me2	H3K4me3	Esrrb	DNase1	Klf4	nMyc
17	85039328	85039644	Prdm4_peak296	316	85039174	85039524	ENSMUSR00000177975	Esrrb
10	6103914	6104113	Prdm4_peak297	199	6103493	6104341	ENSMUSR00000031580	H3K4me3	Esrrb	DNase1	E2F1	Oct4
6	141198967	141199224	Prdm4_peak300	257	141198023	141199091	ENSMUSR00000202947	H3K4me2	H3K4me3	Esrrb	Suz12	H3K27me3	DNase1
11	83396354	83396662	Prdm4_peak302	308	83396214	83396731	ENSMUSR00000166946	Esrrb	Zfx
1	66747952	66748226	Prdm4_peak303	274	66747049	66748540	ENSMUSR00000266241	H3K4me2	PolII	H3K4me3	DNase1	E2F1	Zfx
10	60883026	60883239	Prdm4_peak307	213	60882943	60883516	ENSMUSR00000238684	Tcfcp2l1	H3K4me2	H3K4me3	DNase1	E2F1
13	103704988	103705265	Prdm4_peak308	277	103704985	103705375	ENSMUSR00000198456	Esrrb
8	108693356	108693660	Prdm4_peak309	304	108692022	108693674	ENSMUSR00000301317	PolII	H3K4me2	H3K4me3	H3K27me3	DNase1	nMyc	E2F1	Zfx
12	69526057	69526376	Prdm4_peak311	319	69526017	69526514	ENSMUSR00000215809	Esrrb
17	56961777	56962111	Prdm4_peak314	334	56961712	56962075	ENSMUSR00000177207	Esrrb	Zfx
2	24298915	24299049	Prdm4_peak317	134	24298712	24299077	ENSMUSR00000015999	DNase1
10	111666454	111666685	Prdm4_peak319	231	111666470	111666807	ENSMUSR00000240571	DNase1	Klf4
17	84067293	84067696	Prdm4_peak322	403	84067161	84067788	ENSMUSR00000177911	Esrrb	E2F1
10	82274926	82275348	Prdm4_peak323	422	82274221	82275772	ENSMUSR00000239798	H3K4me2	H3K4me3	Esrrb	DNase1	CTCF	Klf4	E2F1	Oct4
10	126417139	126417429	Prdm4_peak324	290	126415294	126417184	ENSMUSR00000122788	PolII	H3K4me2	H3K4me3	DNase1	E2F1
10	126417139	126417429	Prdm4_peak324	290	126417201	126417988	ENSMUSR00000160458	H3K4me2	H3K4me3	DNase1
10	22599044	22599323	Prdm4_peak325	279	22599126	22599436	ENSMUSR00000237616	Tcfcp2l1
X	72759608	72760169	Prdm4_peak326	561	72759316	72760373	ENSMUSR00000281373	PolII	H3K4me3	DNase1	E2F1	Zfx
16	4559745	4559906	Prdm4_peak327	161	4557869	4561156	ENSMUSR00000192582	Tcfcp2l1	PolII	H3K4me2	H3K4me3	DNase1	CTCF	nMyc	E2F1	Zfx	Cmyc	Oct4
X	57421984	57422308	Prdm4_peak328	324	57421931	57422404	ENSMUSR00000204086	Esrrb	Zfx
15	73287546	73287753	Prdm4_peak331	207	73287364	73287800	ENSMUSR00000297658	H3K27me3	CTCF
5	23744816	23745038	Prdm4_peak332	222	23744803	23745201	ENSMUSR00000241703	Tcfcp2l1	Esrrb	DNase1
5	123064317	123064675	Prdm4_peak334	358	123063908	123064855	ENSMUSR00000119666	H3K4me2	H3K4me3	DNase1	Zfx
8	69331762	69332068	Prdm4_peak335	306	69331723	69332057	ENSMUSR00000226061	Esrrb
5	35740282	35740544	Prdm4_peak336	262	35739554	35740974	ENSMUSR00000027320	H3K4me2	Esrrb	Suz12	H3K27me3	DNase1
7	48843234	48843492	Prdm4_peak337	258	48843246	48843542	ENSMUSR00000171153	Esrrb
1	74433366	74433769	Prdm4_peak340	403	74433034	74434310	ENSMUSR00000266367	H3K4me2	H3K4me3	Esrrb	DNase1	CTCF	Klf4	E2F1	Zfx	Oct4
5	23866406	23866911	Prdm4_peak346	505	23866578	23867414	ENSMUSR00000241714	DNase1	CTCF	E2F1
10	12684274	12684633	Prdm4_peak348	359	12682989	12684585	ENSMUSR00000308916	H3K4me2	H3K4me3	Esrrb	H3K27me3	DNase1	Klf4
5	112278093	112278468	Prdm4_peak349	375	112277948	112278434	ENSMUSR00000000286	DNase1	CTCF
18	38735662	38735975	Prdm4_peak350	313	38735108	38736125	ENSMUSR00000091475	Esrrb	DNase1	CTCF	H3K4me1
2	26314431	26314781	Prdm4_peak351	350	26313780	26314746	ENSMUSR00000178974	H3K4me2	Esrrb	DNase1	Klf4	E2F1
7	53227768	53228074	Prdm4_peak352	306	53227547	53227818	ENSMUSR00000073917	DNase1
5	66760417	66760611	Prdm4_peak353	194	66760174	66760658	ENSMUSR00000242928	DNase1	CTCF
12	73782963	73783326	Prdm4_peak356	363	73782941	73783293	ENSMUSR00000215974	Esrrb
8	74200178	74200501	Prdm4_peak358	323	74199606	74200865	ENSMUSR00000300372	Tcfcp2l1	H3K4me2	H3K4me3	Esrrb	STAT3	DNase1	Klf4	E2F1	Zfx	H3K4me1
5	73798122	73798372	Prdm4_peak359	250	73797482	73798414	ENSMUSR00000341018	Tcfcp2l1	H3K4me2	H3K4me3	Esrrb	H3K27me3	DNase1	CTCF
2	113669179	113669561	Prdm4_peak360	382	113668939	113669789	ENSMUSR00000125390	H3K4me2	DNase1	Zfx
15	82731862	82732086	Prdm4_peak362	224	82731593	82732190	ENSMUSR00000223288	Tcfcp2l1	PolII	DNase1	E2F1	H3K4me1
6	70053393	70053950	Prdm4_peak363	557	70053077	70053482	ENSMUSR00000200560	E2F1
6	70053393	70053950	Prdm4_peak363	557	70053861	70054151	ENSMUSR00000200561	Sox2
11	104150465	104150714	Prdm4_peak364	249	104150116	104151709	ENSMUSR00000252228	Tcfcp2l1	H3K4me2	H3K4me3	Esrrb	DNase1	CTCF	Klf4	E2F1	Zfx
15	78580338	78580612	Prdm4_peak365	274	78580175	78580674	ENSMUSR00000222928	Tcfcp2l1	Esrrb	DNase1
12	100640698	100640910	Prdm4_peak366	212	100640635	100640954	ENSMUSR00000216903	Esrrb
8	49263182	49263674	Prdm4_peak367	492	49263159	49263601	ENSMUSR00000225697	Esrrb	H4K20me3
13	115068625	115068837	Prdm4_peak369	212	115068782	115069401	ENSMUSR00000198787	Tcfcp2l1	Esrrb	Sox2	Nanog	DNase1
10	76972432	76972882	Prdm4_peak376	450	76972193	76972879	ENSMUSR00000002731	H3K4me2	Esrrb	DNase1	CTCF
8	80622425	80622765	Prdm4_peak377	340	80621698	80623943	ENSMUSR00000226620	Esrrb	DNase1	nMyc	E2F1	Zfx
11	102465421	102465888	Prdm4_peak378	467	102464807	102467105	ENSMUSR00000168227	H3K4me2	PolII	H3K4me3	Suz12	Sox2	Nanog	H3K27me3	DNase1	Klf4
4	16882131	16882456	Prdm4_peak379	325	16881598	16882138	ENSMUSR00000229277	Tcfcp2l1	Sox2	Nanog	DNase1
7	3217515	3217779	Prdm4_peak380	264	3217442	3218008	ENSMUSR00000169526	H3K4me2	PolII	H3K36me3	H3K4me3	Esrrb	DNase1
1	133458604	133459000	Prdm4_peak382	396	133458556	133458951	ENSMUSR00000187764	Esrrb	DNase1
15	78268469	78268760	Prdm4_peak386	291	78267840	78268792	ENSMUSR00000297913	H3K4me2	H3K4me3	Esrrb	DNase1	CTCF
5	108561518	108561791	Prdm4_peak387	273	108560920	108562226	ENSMUSR00000244028	PolII	H3K4me2	H3K4me3	DNase1	nMyc	E2F1	Zfx
2	112516712	112517007	Prdm4_peak388	295	112516788	112517376	ENSMUSR00000181442	Esrrb	Nanog	Smad1	DNase1	Klf4
2	29986634	29986876	Prdm4_peak389	242	29986790	29987108	ENSMUSR00000322077	CTCF
X	71081213	71081502	Prdm4_peak390	289	71081118	71081420	ENSMUSR00000204272	Tcfcp2l1
13	91600295	91600533	Prdm4_peak391	238	91599045	91601513	ENSMUSR00000149608	H3K4me2	H3K4me3	Esrrb	H3K27me3	DNase1
14	20029254	20029572	Prdm4_peak393	318	20029496	20029723	ENSMUSR00000155147	DNase1
19	3945920	3946221	Prdm4_peak394	301	3946174	3946560	ENSMUSR00000038762	DNase1
5	75995958	75996207	Prdm4_peak395	249	75995822	75996049	ENSMUSR00000161464	DNase1
5	75995958	75996207	Prdm4_peak395	249	75996076	75996423	ENSMUSR00000243198	Esrrb	DNase1
8	18778459	18778665	Prdm4_peak397	206	18778281	18778505	ENSMUSR00000104598	DNase1
2	104658877	104659354	Prdm4_peak401	477	104658972	104659361	ENSMUSR00000181290	Tcfcp2l1
1	177380255	177380541	Prdm4_peak405	286	177380217	177380529	ENSMUSR00000189256	Esrrb
11	53714483	53714738	Prdm4_peak406	255	53714618	53714944	ENSMUSR00000165464	DNase1	Zfx
18	36893472	36893803	Prdm4_peak408	331	36893398	36893680	ENSMUSR00000190897	Tcfcp2l1
19	10969982	10970218	Prdm4_peak409	236	10969279	10970227	ENSMUSR00000159801	H3K4me2	PolII	H3K4me3	DNase1	nMyc	E2F1	Zfx	Cmyc
3	103008427	103008796	Prdm4_peak410	369	103008375	103008835	ENSMUSR00000208543	Esrrb	Zfx
10	68815568	68815812	Prdm4_peak413	244	68814749	68816112	ENSMUSR00000310199	PolII	H3K4me2	H3K36me3	H3K4me3	DNase1	Klf4	nMyc	E2F1	Zfx	Cmyc
14	73975130	73975513	Prdm4_peak415	383	73974954	73975372	ENSMUSR00000220073	Esrrb
15	77189063	77189359	Prdm4_peak419	296	77189020	77190314	ENSMUSR00000222846	H3K4me2	H3K4me3	Esrrb	DNase1	CTCF	E2F1
4	151527714	151528063	Prdm4_peak420	349	151527567	151528427	ENSMUSR00000306192	H3K4me2	H3K4me3	H3K27me3	DNase1	CTCF
17	34257984	34258265	Prdm4_peak422	281	34255781	34260035	ENSMUSR00000144071	PolII	H3K4me2	H3K36me3	H3K4me3	Esrrb	DNase1	Klf4	nMyc	E2F1	Zfx	Cmyc	Oct4	Wdr5
1	51738739	51739132	Prdm4_peak425	393	51738725	51739194	ENSMUSR00000185631	Esrrb
X	155960315	155960550	Prdm4_peak426	235	155960455	155961055	ENSMUSR00000205582	Nanog	E2F1
9	69306219	69306425	Prdm4_peak428	206	69306179	69306491	ENSMUSR00000153460	DNase1
15	6572664	6572909	Prdm4_peak430	245	6572435	6573229	ENSMUSR00000296194	DNase1	CTCF
4	40845538	40845942	Prdm4_peak431	404	40845403	40846065	ENSMUSR00000229674	Esrrb	DNase1	Zfx
16	90158601	90159073	Prdm4_peak432	472	90158584	90159024	ENSMUSR00000194913	Esrrb
14	12767247	12767508	Prdm4_peak433	261	12767011	12767478	ENSMUSR00000218110	Esrrb	Oct4
5	27030597	27030957	Prdm4_peak434	360	27030068	27030805	ENSMUSR00000161906	Tcfcp2l1	Esrrb	Sox2	Nanog	DNase1
2	20590075	20590368	Prdm4_peak437	293	20589890	20590374	ENSMUSR00000178777	PolII	Esrrb	E2F1
19	11047177	11047452	Prdm4_peak438	275	11046911	11047741	ENSMUSR00000005509	Sox2	Nanog	DNase1	Oct4
13	72093882	72094173	Prdm4_peak440	291	72093880	72094303	ENSMUSR00000327634	H3K4me2	H3K27me3	CTCF
8	66408211	66408432	Prdm4_peak441	221	66408376	66409031	ENSMUSR00000157494	Esrrb	Sox2	Nanog	DNase1	CTCF
11	78815946	78816270	Prdm4_peak442	324	78815544	78817382	ENSMUSR00000166741	Esrrb	Nanog	STAT3	DNase1	Zfx
15	57908084	57908421	Prdm4_peak443	337	57906791	57909027	ENSMUSR00000297263	H3K4me2	H3K4me3	H3K27me3	DNase1	Klf4	Zfx
5	92533613	92533909	Prdm4_peak444	296	92533584	92533942	ENSMUSR00000243495	Esrrb
3	40290611	40290809	Prdm4_peak445	198	40290494	40290972	ENSMUSR00000330341	DNase1	CTCF
11	76913621	76913935	Prdm4_peak446	314	76913517	76914374	ENSMUSR00000166591	Esrrb	DNase1	CTCF
13	63147977	63148242	Prdm4_peak447	265	63147928	63148422	ENSMUSR00000327541	CTCF
5	54062767	54063169	Prdm4_peak448	402	54062561	54063346	ENSMUSR00000242611	Tcfcp2l1	Esrrb	Sox2	Nanog	Smad1	DNase1	Klf4	E2F1
2	72617334	72617626	Prdm4_peak449	292	72617476	72617781	ENSMUSR00000180467	Zfx
15	91503350	91503516	Prdm4_peak451	166	91503274	91503742	ENSMUSR00000041698	H3K4me2	H3K4me3	H3K27me3	DNase1
11	102193282	102193593	Prdm4_peak452	311	102192637	102193658	ENSMUSR00000168191	Esrrb	nMyc	E2F1
4	3358436	3358724	Prdm4_peak453	288	3358467	3358806	ENSMUSR00000228940	Tcfcp2l1	Esrrb
10	80693734	80693936	Prdm4_peak454	202	80693395	80694286	ENSMUSR00000161026	H3K4me2	DNase1	CTCF
18	66047645	66047876	Prdm4_peak455	231	66047542	66047932	ENSMUSR00000071405	DNase1
14	79881563	79881802	Prdm4_peak456	239	79880042	79882481	ENSMUSR00000295504	PolII	H3K4me2	H3K4me3	Esrrb	DNase1	Klf4	E2F1	Zfx
10	79390166	79390565	Prdm4_peak457	399	79388706	79390852	ENSMUSR00000160377	Tcfcp2l1	H3K4me2	H3K4me3	H3K27me3	DNase1	Klf4
1	66746458	66746731	Prdm4_peak458	273	66746498	66746918	ENSMUSR00000186071	Esrrb	Nanog	DNase1
10	69533291	69533555	Prdm4_peak460	264	69533301	69533594	ENSMUSR00000239073	Esrrb
4	115503534	115503906	Prdm4_peak462	372	115503343	115503713	ENSMUSR00000231613	Tcfcp2l1	H3K4me2	H3K27me3
6	136418780	136419026	Prdm4_peak463	246	136418684	136419374	ENSMUSR00000280020	Tcfcp2l1	PolII	H3K4me2	Esrrb	Sox2	H4K20me3	STAT3	DNase1	E2F1	Zfx
2	19314602	19314905	Prdm4_peak465	303	19314308	19314884	ENSMUSR00000017858	Nanog	DNase1
X	72383226	72383562	Prdm4_peak467	336	72383011	72383531	ENSMUSR00000065993	DNase1	Zfx
X	7455170	7455409	Prdm4_peak469	239	7454938	7455723	ENSMUSR00000280466	H3K4me2	PolII	H3K4me3	DNase1
7	148153811	148154128	Prdm4_peak470	317	148153630	148154103	ENSMUSR00000112585	H3K4me2	H3K4me3	DNase1	Klf4	E2F1
5	135020791	135021041	Prdm4_peak474	250	135020652	135021588	ENSMUSR00000341997	DNase1	CTCF
17	56608793	56609142	Prdm4_peak475	349	56608618	56609290	ENSMUSR00000045119	H3K4me2	DNase1
16	91648503	91648806	Prdm4_peak477	303	91645780	91648813	ENSMUSR00000148728	Tcfcp2l1	H3K4me2	PolII	H3K36me3	H3K4me3	DNase1	Klf4	nMyc	E2F1	Zfx
12	21173534	21173865	Prdm4_peak478	331	21173351	21174159	ENSMUSR00000072575	Tcfcp2l1	Esrrb	DNase1	Klf4
9	62677782	62678057	Prdm4_peak480	275	62677365	62678402	ENSMUSR00000211885	Tcfcp2l1	Esrrb	STAT3	DNase1	Zfx
8	85676086	85676326	Prdm4_peak485	240	85676037	85676452	ENSMUSR00000226779	Esrrb
7	134368499	134368921	Prdm4_peak489	422	134368177	134370060	ENSMUSR00000173716	Esrrb	Sox2	Nanog	Klf4	E2F1
5	123593725	123593966	Prdm4_peak492	241	123593486	123594072	ENSMUSR00000120270	H3K4me2	H3K4me3	DNase1
7	148186891	148187218	Prdm4_peak493	327	148187049	148187545	ENSMUSR00000174274	E2F1
6	126889424	126889723	Prdm4_peak494	299	126889325	126890322	ENSMUSR00000011346	PolII	H3K4me2	H3K4me3	DNase1	nMyc	E2F1
7	29386029	29386306	Prdm4_peak496	277	29385994	29386622	ENSMUSR00000319229	CTCF
1	166386860	166387101	Prdm4_peak500	241	166386968	166387469	ENSMUSR00000188894	H3K4me2	H3K4me3	Esrrb
12	32411546	32411910	Prdm4_peak501	364	32411469	32412104	ENSMUSR00000069339	Esrrb	DNase1
11	120092669	120093128	Prdm4_peak502	459	120092288	120093438	ENSMUSR00000253169	Tcfcp2l1	H3K4me2	H3K4me3	DNase1	E2F1	Zfx	Oct4
17	23908332	23908810	Prdm4_peak503	478	23907529	23908946	ENSMUSR00000257737	PolII	H3K4me2	H3K4me3	Esrrb	DNase1	Klf4	E2F1	Zfx
2	35362619	35362893	Prdm4_peak504	274	35362481	35363371	ENSMUSR00000322222	Esrrb	Nanog	DNase1	CTCF
14	94289916	94290178	Prdm4_peak508	262	94289772	94290975	ENSMUSR00000220473	H3K4me2	H3K4me3	Suz12	H3K27me3	DNase1
10	8552529	8552881	Prdm4_peak512	352	8552096	8552901	ENSMUSR00000237199	Esrrb	nMyc	Zfx	Cmyc
5	124933104	124933343	Prdm4_peak515	239	124932482	124934018	ENSMUSR00000315188	PolII	H3K4me2	H3K4me3	DNase1	nMyc	E2F1	Cmyc
5	4757798	4758329	Prdm4_peak517	531	4757763	4758389	ENSMUSR00000042890	H3K4me2	H3K4me3	Suz12	H3K27me3	DNase1
5	134768817	134769129	Prdm4_peak518	312	134768769	134769050	ENSMUSR00000124613	DNase1
18	42209022	42209393	Prdm4_peak520	371	42208938	42209390	ENSMUSR00000191156	Esrrb	DNase1
9	40204778	40204976	Prdm4_peak523	198	40204857	40205055	ENSMUSR00000083453	H3K4me3	DNase1
11	62322267	62322528	Prdm4_peak524	261	62321876	62322333	ENSMUSR00000165878	E2F1
11	62322267	62322528	Prdm4_peak524	261	62322342	62323024	ENSMUSR00000165879	Esrrb	H4K20me3	E2F1
4	82152639	82153033	Prdm4_peak530	394	82150171	82153222	ENSMUSR00000074238	H3K4me2	H3K4me3	Esrrb	H3K27me3	DNase1	E2F1
13	59658084	59658329	Prdm4_peak531	245	59658064	59659208	ENSMUSR00000197166	H3K4me2	H3K4me3	H3K27me3	DNase1	Klf4
8	28333647	28334050	Prdm4_peak532	403	28333146	28333969	ENSMUSR00000225234	H3K4me3	Esrrb	DNase1	CTCF	Zfx
8	28333647	28334050	Prdm4_peak532	403	28334034	28334650	ENSMUSR00000108322	PolII	H3K4me3	Esrrb	DNase1	E2F1	Zfx
3	17559893	17560110	Prdm4_peak534	217	17559906	17560264	ENSMUSR00000206088	Nanog
7	25159280	25159674	Prdm4_peak535	394	25158203	25159651	ENSMUSR00000253841	H3K4me2
11	31584909	31585219	Prdm4_peak539	310	31584972	31585310	ENSMUSR00000164718	Klf4
12	106996059	106996355	Prdm4_peak540	296	106995872	106996421	ENSMUSR00000217181	Esrrb	STAT3	DNase1	E2F1
3	96191128	96191412	Prdm4_peak544	284	96191054	96191933	ENSMUSR00000285035	H3K4me2	Esrrb	DNase1
8	19698270	19698528	Prdm4_peak546	258	19697288	19699102	ENSMUSR00000157087	H3K4me2	PolII	Esrrb	Sox2	Nanog	STAT3	DNase1	Klf4	E2F1	Zfx	H3K9me3	Oct4
3	41299866	41300236	Prdm4_peak547	370	41299019	41300281	ENSMUSR00000206731	Esrrb	DNase1	E2F1
11	94023004	94023293	Prdm4_peak548	289	94022690	94023484	ENSMUSR00000141661	Esrrb	DNase1
1	134775580	134775916	Prdm4_peak550	336	134775361	134776093	ENSMUSR00000011325	H3K4me2	H3K4me3	Nanog	H3K27me3	DNase1	Klf4	Oct4
5	145118009	145118180	Prdm4_peak551	171	145117958	145118397	ENSMUSR00000162907	H3K4me2	H3K4me3	H3K27me3	DNase1
4	140812939	140813341	Prdm4_peak552	402	140813278	140813749	ENSMUSR00000338389	CTCF
5	102499415	102499761	Prdm4_peak553	346	102497968	102499794	ENSMUSR00000243774	PolII	H3K4me2	H3K4me3	Esrrb	H3K27me3	DNase1	CTCF	Zfx
17	36005870	36006068	Prdm4_peak554	198	36005939	36006214	ENSMUSR00000083657	H3K4me2	DNase1
6	68802450	68802845	Prdm4_peak555	395	68802608	68803203	ENSMUSR00000150383	Tcfcp2l1	Sox2	Nanog	DNase1
12	82046184	82046501	Prdm4_peak556	317	82045922	82047591	ENSMUSR00000216335	H3K4me2	PolII	H3K36me3	H3K4me3	DNase1	Klf4	nMyc	E2F1	Zfx
4	106582752	106583116	Prdm4_peak557	364	106582770	106583162	ENSMUSR00000158269	PolII	H3K4me2	H3K4me3	DNase1
17	88875713	88876138	Prdm4_peak559	425	88875778	88876114	ENSMUSR00000178174	Esrrb
16	37937823	37938152	Prdm4_peak560	329	37937796	37938149	ENSMUSR00000194108	Tcfcp2l1	Esrrb	H3K27me3
6	149079706	149080138	Prdm4_peak564	432	149079348	149080166	ENSMUSR00000203237	Tcfcp2l1	p300	Esrrb	Sox2	Nanog	Smad1	DNase1	Oct4
5	128184478	128184986	Prdm4_peak565	508	128184029	128184540	ENSMUSR00000122728	DNase1
9	43046785	43047108	Prdm4_peak566	323	43046640	43047064	ENSMUSR00000287776	H3K4me2	H3K4me3	H3K27me3	DNase1
15	76888961	76889384	Prdm4_peak567	423	76888471	76889301	ENSMUSR00000079384	DNase1	E2F1
8	74021715	74022110	Prdm4_peak569	395	74021982	74022246	ENSMUSR00000055677	H3K4me2	DNase1
18	38536865	38537139	Prdm4_peak570	274	38536750	38537207	ENSMUSR00000191043	Esrrb
10	51999130	51999490	Prdm4_peak571	360	51997723	51999406	ENSMUSR00000238353	Esrrb	STAT3	E2F1
16	90400626	90400873	Prdm4_peak573	247	90400486	90400788	ENSMUSR00000194942	Esrrb
18	80910116	80910392	Prdm4_peak574	276	80909125	80910662	ENSMUSR00000147628	H3K4me2	H3K4me3	Suz12	H3K27me3	DNase1
X	153646604	153646932	Prdm4_peak576	328	153646656	153647036	ENSMUSR00000205537	Esrrb	DNase1
8	19862836	19863389	Prdm4_peak579	553	19862139	19864706	ENSMUSR00000157142	Tcfcp2l1	PolII	H3K36me3	H3	Esrrb	Suz12	Sox2	STAT3	DNase1	Klf4	nMyc	E2F1	Zfx	Cmyc	H3K9me3	Oct4	Wdr5
2	71225811	71226137	Prdm4_peak586	326	71225520	71228376	ENSMUSR00000180373	Tcfcp2l1	H3K4me2	H3K36me3	H3K4me3	Esrrb	DNase1	nMyc	E2F1	Zfx	Cmyc
14	35177918	35178196	Prdm4_peak587	278	35178195	35179286	ENSMUSR00000218839	E2F1
14	35177918	35178196	Prdm4_peak587	278	35177556	35178055	ENSMUSR00000218838	H3K4me2	H3K4me3	DNase1	CTCF	Klf4	nMyc	E2F1	Zfx
11	22980401	22980718	Prdm4_peak588	317	22980415	22981322	ENSMUSR00000164500	Esrrb	Zfx
13	39059826	39060119	Prdm4_peak595	293	39059872	39060147	ENSMUSR00000196267	Esrrb
15	50722127	50722377	Prdm4_peak596	250	50721109	50722321	ENSMUSR00000100745	H3K4me2	H3K4me3	DNase1	E2F1	Zfx
7	86504963	86505255	Prdm4_peak597	292	86505096	86505329	ENSMUSR00000046529	DNase1
10	126415466	126416131	Prdm4_peak600	665	126415294	126417184	ENSMUSR00000122788	PolII	H3K4me2	H3K4me3	DNase1	E2F1
12	4358208	4358444	Prdm4_peak602	236	4357602	4360314	ENSMUSR00000214385	Sox2	Nanog	DNase1	E2F1	Oct4
3	102862178	102862432	Prdm4_peak603	254	102861781	102862916	ENSMUSR00000208523	Tcfcp2l1	H3K4me2	PolII	H3K36me3	H3K4me3	DNase1	Klf4	nMyc	E2F1
16	16866305	16866776	Prdm4_peak604	471	16866234	16866854	ENSMUSR00000193102	Esrrb	DNase1	Klf4
4	126681633	126682038	Prdm4_peak605	405	126681574	126681984	ENSMUSR00000232291	Tcfcp2l1	Esrrb
14	100749858	100750282	Prdm4_peak606	424	100750038	100750648	ENSMUSR00000220599	Esrrb	DNase1	Zfx
14	100749858	100750282	Prdm4_peak606	424	100749543	100750033	ENSMUSR00000220598	E2F1
1	37044051	37044270	Prdm4_peak607	219	37043563	37044440	ENSMUSR00000185284	Tcfcp2l1	Esrrb	Sox2	Nanog	Smad1	DNase1	Klf4	E2F1	Oct4	H3K4me1
1	138574807	138575075	Prdm4_peak608	268	138574581	138575091	ENSMUSR00000188207	nMyc	E2F1	Cmyc
8	74924464	74924782	Prdm4_peak609	318	74924611	74925229	ENSMUSR00000226460	Esrrb
2	167905730	167905987	Prdm4_peak610	257	167905814	167907824	ENSMUSR00000264704	Tcfcp2l1	PolII	H3K4me2	H3K4me3	H3K27me3	DNase1	E2F1
3	69462065	69462511	Prdm4_peak611	446	69462132	69462484	ENSMUSR00000207310	Esrrb
10	119911332	119911621	Prdm4_peak612	289	119911549	119911853	ENSMUSR00000121197	H3K27me3	DNase1
10	49136737	49137153	Prdm4_peak613	416	49137025	49137504	ENSMUSR00000238293	Tcfcp2l1	Sox2	Nanog	DNase1	Oct4
11	104487311	104487578	Prdm4_peak614	267	104487259	104487833	ENSMUSR00000138195	DNase1
6	122574466	122574784	Prdm4_peak615	318	122574372	122575029	ENSMUSR00000202220	Tcfcp2l1	Sox2	Nanog	DNase1	Oct4
7	30973810	30974181	Prdm4_peak616	371	30973691	30974547	ENSMUSR00000170740	Esrrb	Klf4
19	46103579	46103847	Prdm4_peak617	268	46103155	46103878	ENSMUSR00000308090	CTCF
2	172909360	172909533	Prdm4_peak618	173	172908874	172909645	ENSMUSR00000264845	DNase1	E2F1
5	143822812	143823090	Prdm4_peak619	278	143822792	143823207	ENSMUSR00000246482	Esrrb
8	85684534	85684943	Prdm4_peak620	409	85684296	85684955	ENSMUSR00000226781	Esrrb	Klf4	Oct4
12	80097988	80098220	Prdm4_peak621	232	80097300	80098248	ENSMUSR00000103141	Esrrb	Sox2	DNase1
10	120182411	120182757	Prdm4_peak622	346	120182067	120182660	ENSMUSR00000121359	H3K4me2	Esrrb	H3K27me3	DNase1
12	79070979	79071327	Prdm4_peak623	348	79070853	79071490	ENSMUSR00000216192	Esrrb	DNase1	Zfx
13	56210243	56210557	Prdm4_peak624	314	56210188	56210598	ENSMUSR00000197001	Klf4
7	25590016	25590258	Prdm4_peak625	242	25590029	25590352	ENSMUSR00000170282	Tcfcp2l1	Esrrb
4	3328599	3328964	Prdm4_peak627	365	3328953	3329359	ENSMUSR00000065304	Tcfcp2l1	DNase1

## Sheet: Dataset S4
Dataset S4: Genes involved in negative regulation of cell differentiation
(GO:004559) downregulated in Prdm4∆ZF/∆ZF (P ≤ 1E-3)
Probe_ID	Gene Name	Illumnina Score	P value	Fold change
ILMN_1235698	Bmp4	-329.687	1.07e-33	-2.31244
ILMN_1215252	Bmp4	-298.702	1.35e-30	-2.12246
ILMN_2765047	Chrd	-94.728	3.37e-10	-1.86171
ILMN_2780205	Ctnna1	-70.1886	9.58e-08	-1.40942
ILMN_1240431	Ephb2	-44.1471	3.85e-05	-2.51654
ILMN_2622255	Ephb2	-33.9424	0.000403422	-1.92525
ILMN_1228497	Esrrb	-102.838	5.2e-11	-1.44533
ILMN_1234171	Ezh2	-68.4116	1.44e-07	-1.35405
ILMN_2668750	Gli2	-347.934	1.61e-35	-4.06281
ILMN_2522863	Gli2	-201.921	6.43e-21	-2.6142
ILMN_1247691	Hes1	-185.443	2.86e-19	-2.23972
ILMN_2548010	Hopx	-347.934	1.61e-35	-3.71742
ILMN_2999439	Klf4	-44.7312	3.36e-05	-1.58462
ILMN_2764651	Mt3	-123.047	4.96e-13	-7.55532
ILMN_2706623	Nanog	-143.963	4.02e-15	-1.99493
ILMN_1245732	Nanog	-102.904	5.12e-11	-1.7247
ILMN_2635578	Nkx6-2	-36.6417	0.000216688	-2.42994
ILMN_2559669	Pbx1	-30.6654	0.000857946	-1.99715
ILMN_1252910	Pou5f1	-51.5169	7.05e-06	-1.29492
ILMN_2675232	Prss19	-34.7221	0.000337123	-1.2912
ILMN_2790097	Rhoc	-38.3395	0.00014657	-1.46287
ILMN_1248740	Sema3f	-55.6893	2.7e-06	-2.93394
ILMN_2650280	Sod2	-44.0502	3.94e-05	-1.26939
ILMN_2976191	Stat5a	-31.7998	0.000660721	-2.86114
ILMN_3139514	Tbx3	-270.899	8.13e-28	-2.58593
ILMN_1247220	Tbx3	-187.945	1.61e-19	-2.71193
ILMN_3061990	Tbx3	-76.5807	2.2e-08	-2.28908
ILMN_2638171	Tcl1	-60.0994	9.77e-07	-1.37308
ILMN_2985612	Tcl1	-57.795	1.66e-06	-1.32862
ILMN_2711461	Tgfb1	-60.4925	8.93e-07	-1.95925
ILMN_2644350	Thy1	-320.145	9.67e-33	-3.86506
ILMN_1250011	Tob1	-150.609	8.69e-16	-2.03068
ILMN_1219016	Wwtr1	-30.4333	0.000905045	-1.73195

## Sheet: Dataset S5
Dataset S5: Genes involved in chordate embryonic development
(GO:0043009) upregulated in Prdm4∆ZF/∆ZF (P ≤ 1E-3)
Probe_ID	Gene Name	Illumnina Score	P value	Fold change
ILMN_2466335	Apaf1	136.76	2.11e-14	1.79
ILMN_3143577	Apaf1	105.05	3.13e-11	1.71
ILMN_1228561	Apaf1	59.85	1.03e-06	2.11
ILMN_1258206	Atm	76.28	2.36e-08	1.67
ILMN_2783896	Atm	33.9	0.000407	2.35
ILMN_3157568	Bcl2l11	350.19	9.57e-36	1.86
ILMN_2590638	Bcl2l11	136.76	2.11e-14	1.87
ILMN_1229255	Bcl2l11	64.27	3.74e-07	2.19
ILMN_2756435	Cebpb	30.92	0.000809	1.34
ILMN_1215908	Chd7	73.07	4.94e-08	1.52
ILMN_2703082	Chd8	98.92	1.28e-10	1.42
ILMN_1243329	Dab2	350.19	9.57e-36	4.47
ILMN_3091641	Dab2	350.19	9.57e-36	5.03
ILMN_2776047	En1	350.19	9.57e-36	6.98
ILMN_1225071	Fgfr2	350.19	9.57e-36	6.1
ILMN_2609887	Fgfr2	33.61	0.000435	15.23
ILMN_1225047	G2e3	38.61	0.000138	1.32
ILMN_2868133	Gata6	57.4	1.82e-06	3.63
ILMN_1244291	Gja1	117.52	1.77e-12	1.58
ILMN_2449396	Gli3	350.19	9.57e-36	1.94
ILMN_2754253	Gna13	36.22	0.000239	1.24
ILMN_2632206	Gnas	66.7	2.14e-07	1.39
ILMN_2634349	Grlf1	44.63	3.44e-05	1.46
ILMN_1214071	Ifitm1	350.19	9.57e-36	2.43
ILMN_1217180	Ifitm1	89.29	1.18e-09	1.76
ILMN_1248389	Inpp5k	106.33	2.33e-11	1.43
ILMN_2584558	Inpp5k	53.12	4.87e-06	1.4
ILMN_2938390	Ipmk	45.16	3.05e-05	1.34
ILMN_1240247	Ipmk	42.48	5.64e-05	1.41
ILMN_1221157	Krt8	56.7	2.14e-06	1.56
ILMN_2648475	Lef1	54.74	3.36e-06	16.42
ILMN_1239578	Man2a1	47.71	1.69e-05	1.36
ILMN_2744665	Map3k7	32.33	0.000585	1.4
ILMN_1246173	Msx1	42.14	6.11e-05	4.7
ILMN_2522127	Myo1e	38.69	0.000135	1.32
ILMN_2776165	Nodal	31.28	0.000744	1.39
ILMN_3118071	Pitx2	350.19	9.57e-36	3.98
ILMN_1250588	Ptk7	32.84	0.00052	1.61
ILMN_2904117	Six1	119.76	1.06e-12	3.04
ILMN_2771441	Tapt1	48.25	1.5e-05	1.29
ILMN_3007072	Tpm1	350.19	9.57e-36	2.16
ILMN_2518346	Tpm1	350.19	9.57e-36	2.41
ILMN_2466845	Trp53	35.41	0.000288	1.23
ILMN_2470518	Zic2	31.93	0.000641	Note
ILMN_2446791	Zic5	38.34	0.000147	Note
Note: Undetected in control

## Sheet: Dataset S6
Dataset S6: Genes upregulated in Prdm4∆ZF/∆ZF (P ≤ 1E-3) with Klf5 binding ±10kb (Parisi et al.).
Ensembl Gene ID	Associated Gene Name	Description
ENSMUSG00000052105	1110012J17Rik	RIKEN cDNA 1110012J17 gene [Source:MGI Symbol;Acc:MGI:1915867]
ENSMUSG00000087651	1500009L16Rik	RIKEN cDNA 1500009L16 gene [Source:MGI Symbol;Acc:MGI:1917034]
ENSMUSG00000002846	4930455C21Rik	RIKEN cDNA 4930455C21 gene [Source:MGI Symbol;Acc:MGI:1922139]
ENSMUSG00000035783	Acta2	actin, alpha 2, smooth muscle, aorta [Source:MGI Symbol;Acc:MGI:87909]
ENSMUSG00000001864	Aif1l	allograft inflammatory factor 1-like [Source:MGI Symbol;Acc:MGI:1919598]
ENSMUSG00000011096	Akt1s1	AKT1 substrate 1 (proline-rich) [Source:MGI Symbol;Acc:MGI:1914855]
ENSMUSG00000030088	Aldh1l1	aldehyde dehydrogenase 1 family, member L1 [Source:MGI Symbol;Acc:MGI:1340024]
ENSMUSG00000002661	Alkbh7	alkB, alkylation repair homolog 7 (E. coli) [Source:MGI Symbol;Acc:MGI:1913650]
ENSMUSG00000044864	Ankrd50	ankyrin repeat domain 50 [Source:MGI Symbol;Acc:MGI:2139777]
ENSMUSG00000003309	Ap1m2	adaptor protein complex AP-1, mu 2 subunit [Source:MGI Symbol;Acc:MGI:1336974]
ENSMUSG00000019979	Apaf1	apoptotic peptidase activating factor 1 [Source:MGI Symbol;Acc:MGI:1306796]
ENSMUSG00000004568	Arhgef18	rho/rac guanine nucleotide exchange factor (GEF) 18 [Source:MGI Symbol;Acc:MGI:2142567]
ENSMUSG00000069729	Arid1b	AT rich interactive domain 1B (SWI-like) [Source:MGI Symbol;Acc:MGI:1926129]
ENSMUSG00000034218	Atm	ataxia telangiectasia mutated homolog (human) [Source:MGI Symbol;Acc:MGI:107202]
ENSMUSG00000019302	Atp6v0a1	ATPase, H+ transporting, lysosomal V0 subunit A1 [Source:MGI Symbol;Acc:MGI:103286]
ENSMUSG00000022641	Bbx	bobby sox homolog (Drosophila) [Source:MGI Symbol;Acc:MGI:1917758]
ENSMUSG00000036208	BC027231	cDNA sequence BC027231 [Source:MGI Symbol;Acc:MGI:2384836]
ENSMUSG00000031955	Bcar1	breast cancer anti-estrogen resistance 1 [Source:MGI Symbol;Acc:MGI:108091]
ENSMUSG00000073771	Btbd19	BTB (POZ) domain containing 19 [Source:MGI Symbol;Acc:MGI:1925861]
ENSMUSG00000025351	Cd63	CD63 antigen [Source:MGI Symbol;Acc:MGI:99529]
ENSMUSG00000038481	Cdk19	cyclin-dependent kinase 19 [Source:MGI Symbol;Acc:MGI:1925584]
ENSMUSG00000041235	Chd7	chromodomain helicase DNA binding protein 7 [Source:MGI Symbol;Acc:MGI:2444748]
ENSMUSG00000052488	Cherp	calcium homeostasis endoplasmic reticulum protein [Source:MGI Symbol;Acc:MGI:106417]
ENSMUSG00000022037	Clu	clusterin [Source:MGI Symbol;Acc:MGI:88423]
ENSMUSG00000019997	Ctgf	connective tissue growth factor [Source:MGI Symbol;Acc:MGI:95537]
ENSMUSG00000026883	Dab2ip	disabled homolog 2 (Drosophila) interacting protein [Source:MGI Symbol;Acc:MGI:1916851]
ENSMUSG00000027655	Dhx35	DEAH (Asp-Glu-Ala-His) box polypeptide 35 [Source:MGI Symbol;Acc:MGI:1918965]
ENSMUSG00000024456	Diap1	diaphanous homolog 1 (Drosophila) [Source:MGI Symbol;Acc:MGI:1194490]
ENSMUSG00000038914	Dido1	death inducer-obliterator 1 [Source:MGI Symbol;Acc:MGI:1344352]
ENSMUSG00000027478	Dnmt3b	DNA methyltransferase 3B [Source:MGI Symbol;Acc:MGI:1261819]
ENSMUSG00000007603	Dus3l	dihydrouridine synthase 3-like (S. cerevisiae) [Source:MGI Symbol;Acc:MGI:2147092]
ENSMUSG00000045071	E130308A19Rik	RIKEN cDNA E130308A19 gene [Source:MGI Symbol;Acc:MGI:2442164]
ENSMUSG00000022203	Efs	embryonal Fyn-associated substrate [Source:MGI Symbol;Acc:MGI:105311]
ENSMUSG00000038418	Egr1	early growth response 1 [Source:MGI Symbol;Acc:MGI:95295]
ENSMUSG00000062762	Ei24	etoposide induced 2.4 mRNA [Source:MGI Symbol;Acc:MGI:108090]
ENSMUSG00000041112	Elmo1	engulfment and cell motility 1, ced-12 homolog (C. elegans) [Source:MGI Symbol;Acc:MGI:2153044]
ENSMUSG00000022425	Enpp2	ectonucleotide pyrophosphatase/phosphodiesterase 2 [Source:MGI Symbol;Acc:MGI:1321390]
ENSMUSG00000024044	Epb4.1l3	erythrocyte protein band 4.1-like 3 [Source:MGI Symbol;Acc:MGI:103008]
ENSMUSG00000046324	Ermp1	endoplasmic reticulum metallopeptidase 1 [Source:MGI Symbol;Acc:MGI:106250]
ENSMUSG00000061731	Ext1	exostoses (multiple) 1 [Source:MGI Symbol;Acc:MGI:894663]
ENSMUSG00000028773	Fabp3	fatty acid binding protein 3, muscle and heart [Source:MGI Symbol;Acc:MGI:95476]
ENSMUSG00000034391	Fbxo15	F-box protein 15 [Source:MGI Symbol;Acc:MGI:1354755]
ENSMUSG00000030849	Fgfr2	fibroblast growth factor receptor 2 [Source:MGI Symbol;Acc:MGI:95523]
ENSMUSG00000033713	Foxn3	forkhead box N3 [Source:MGI Symbol;Acc:MGI:1918625]
ENSMUSG00000022816	Fstl1	follistatin-like 1 [Source:MGI Symbol;Acc:MGI:102793]
ENSMUSG00000035293	G2e3	G2/M-phase specific E3 ubiquitin ligase [Source:MGI Symbol;Acc:MGI:2444298]
ENSMUSG00000021453	Gadd45g	growth arrest and DNA-damage-inducible 45 gamma [Source:MGI Symbol;Acc:MGI:1346325]
ENSMUSG00000038860	Garnl3	GTPase activating RANGAP domain-like 3 [Source:MGI Symbol;Acc:MGI:2139309]
ENSMUSG00000028480	Glipr2	GLI pathogenesis-related 2 [Source:MGI Symbol;Acc:MGI:1917770]
ENSMUSG00000075312	Gm13597	predicted gene 13597 [Source:MGI Symbol;Acc:MGI:3651139]
ENSMUSG00000018339	Gpx3	glutathione peroxidase 3 [Source:MGI Symbol;Acc:MGI:105102]
ENSMUSG00000022286	Grhl2	grainyhead-like 2 (Drosophila) [Source:MGI Symbol;Acc:MGI:2182543]
ENSMUSG00000034813	Grip1	glutamate receptor interacting protein 1 [Source:MGI Symbol;Acc:MGI:1921303]
ENSMUSG00000022385	Gtse1	G two S phase expressed protein 1 [Source:MGI Symbol;Acc:MGI:1352755]
ENSMUSG00000047989	Ino80c	INO80 complex subunit C [Source:MGI Symbol;Acc:MGI:2443014]
ENSMUSG00000032737	Inppl1	inositol polyphosphate phosphatase-like 1 [Source:MGI Symbol;Acc:MGI:1333787]
ENSMUSG00000068154	Insm1	insulinoma-associated 1 [Source:MGI Symbol;Acc:MGI:1859980]
ENSMUSG00000060477	Irak2	interleukin-1 receptor-associated kinase 2 [Source:MGI Symbol;Acc:MGI:2429603]
ENSMUSG00000038894	Irs2	insulin receptor substrate 2 [Source:MGI Symbol;Acc:MGI:109334]
ENSMUSG00000004270	Lpcat3	lysophosphatidylcholine acyltransferase 3 [Source:MGI Symbol;Acc:MGI:1315211]
ENSMUSG00000005142	Man2b1	mannosidase 2, alpha B1 [Source:MGI Symbol;Acc:MGI:107286]
ENSMUSG00000028284	Map3k7	mitogen-activated protein kinase kinase kinase 7 [Source:MGI Symbol;Acc:MGI:1346877]
ENSMUSG00000032135	Mcam	melanoma cell adhesion molecule [Source:MGI Symbol;Acc:MGI:1933966]
ENSMUSG00000055817	Mta3	metastasis associated 3 [Source:MGI Symbol;Acc:MGI:2151172]
ENSMUSG00000022488	Nckap1l	NCK associated protein 1 like [Source:MGI Symbol;Acc:MGI:1926063]
ENSMUSG00000072889	Nfxl1	nuclear transcription factor, X-box binding-like 1 [Source:MGI Symbol;Acc:MGI:1923646]
ENSMUSG00000021806	Nid2	nidogen 2 [Source:MGI Symbol;Acc:MGI:1298229]
ENSMUSG00000021068	Nin	ninein [Source:MGI Symbol;Acc:MGI:105108]
ENSMUSG00000068115	Ninl	ninein-like [Source:MGI Symbol;Acc:MGI:1925427]
ENSMUSG00000037171	Nodal	nodal [Source:MGI Symbol;Acc:MGI:97359]
ENSMUSG00000038146	Notch3	Notch gene homolog 3 (Drosophila) [Source:MGI Symbol;Acc:MGI:99460]
ENSMUSG00000021848	Otx2	orthodenticle homolog 2 (Drosophila) [Source:MGI Symbol;Acc:MGI:97451]
ENSMUSG00000028583	Pdpn	podoplanin [Source:MGI Symbol;Acc:MGI:103098]
ENSMUSG00000028779	Pef1	penta-EF hand domain containing 1 [Source:MGI Symbol;Acc:MGI:1915148]
ENSMUSG00000017721	Pigt	phosphatidylinositol glycan anchor biosynthesis, class T [Source:MGI Symbol;Acc:MGI:1926178]
ENSMUSG00000028023	Pitx2	paired-like homeodomain transcription factor 2 [Source:MGI Symbol;Acc:MGI:109340]
ENSMUSG00000037552	Plekhg2	pleckstrin homology domain containing, family G (with RhoGef domain) member 2 [Source:MGI Symbol;Acc:MGI:2141874]
ENSMUSG00000016382	Pls3	plastin 3 (T-isoform) [Source:MGI Symbol;Acc:MGI:104807]
ENSMUSG00000025359	Pmel	premelanosome protein [Source:MGI Symbol;Acc:MGI:98301]
ENSMUSG00000036986	Pml	promyelocytic leukemia [Source:MGI Symbol;Acc:MGI:104662]
ENSMUSG00000025608	Podxl	podocalyxin-like [Source:MGI Symbol;Acc:MGI:1351317]
ENSMUSG00000090125	Pou3f1	POU domain, class 3, transcription factor 1 [Source:MGI Symbol;Acc:MGI:101896]
ENSMUSG00000041769	Ppp2r2d	protein phosphatase 2, regulatory subunit B, delta isoform [Source:MGI Symbol;Acc:MGI:1289252]
ENSMUSG00000030800	Prss8	protease, serine, 8 (prostasin) [Source:MGI Symbol;Acc:MGI:1923810]
ENSMUSG00000059895	Ptp4a3	protein tyrosine phosphatase 4a3 [Source:MGI Symbol;Acc:MGI:1277098]
ENSMUSG00000043639	Rbm20	RNA binding motif protein 20 [Source:MGI Symbol;Acc:MGI:1920963]
ENSMUSG00000048271	Rbm33	RNA binding motif protein 33 [Source:MGI Symbol;Acc:MGI:1919670]
ENSMUSG00000021589	Rhobtb3	Rho-related BTB domain containing 3 [Source:MGI Symbol;Acc:MGI:1920546]
ENSMUSG00000040746	Rnf167	ring finger protein 167 [Source:MGI Symbol;Acc:MGI:1917760]
ENSMUSG00000028274	Rngtt	RNA guanylyltransferase and 5'-phosphatase [Source:MGI Symbol;Acc:MGI:1329041]
ENSMUSG00000021087	Rtn1	reticulon 1 [Source:MGI Symbol;Acc:MGI:1933947]
ENSMUSG00000049532	Sall2	sal-like 2 (Drosophila) [Source:MGI Symbol;Acc:MGI:1354373]
ENSMUSG00000038406	Scaf1	SR-related CTD-associated factor 1 [Source:MGI Symbol;Acc:MGI:2141980]
ENSMUSG00000039367	Sec24c	Sec24 related gene family, member C (S. cerevisiae) [Source:MGI Symbol;Acc:MGI:1919746]
ENSMUSG00000025816	Sec61a2	Sec61, alpha subunit 2 (S. cerevisiae) [Source:MGI Symbol;Acc:MGI:1931071]
ENSMUSG00000042308	Setd1a	SET domain containing 1A [Source:MGI Symbol;Acc:MGI:2446244]
ENSMUSG00000047281	Sfn	stratifin [Source:MGI Symbol;Acc:MGI:1891831]
ENSMUSG00000040451	Sgms1	sphingomyelin synthase 1 [Source:MGI Symbol;Acc:MGI:2444110]
ENSMUSG00000063354	Slc39a4	solute carrier family 39 (zinc transporter), member 4 [Source:MGI Symbol;Acc:MGI:1919277]
ENSMUSG00000025993	Slc40a1	solute carrier family 40 (iron-regulated transporter), member 1 [Source:MGI Symbol;Acc:MGI:1315204]
ENSMUSG00000079020	Slc45a4	solute carrier family 45, member 4 [Source:MGI Symbol;Acc:MGI:2146236]
ENSMUSG00000065226	SNORA8	Small nucleolar RNA SNORA8 [Source:RFAM;Acc:RF00393]
ENSMUSG00000038301	Snx10	sorting nexin 10 [Source:MGI Symbol;Acc:MGI:1919232]
ENSMUSG00000037326	Solh	small optic lobes homolog (Drosophila) [Source:MGI Symbol;Acc:MGI:1355075]
ENSMUSG00000076431	Sox4	SRY-box containing gene 4 [Source:MGI Symbol;Acc:MGI:98366]
ENSMUSG00000038560	Sp6	trans-acting transcription factor 6 [Source:MGI Symbol;Acc:MGI:1932575]
ENSMUSG00000036825	Ssx2ip	synovial sarcoma, X breakpoint 2 interacting protein [Source:MGI Symbol;Acc:MGI:2139150]
ENSMUSG00000022885	St6gal1	beta galactoside alpha 2,6 sialyltransferase 1 [Source:MGI Symbol;Acc:MGI:108470]
ENSMUSG00000030688	Stard10	START domain containing 10 [Source:MGI Symbol;Acc:MGI:1860093]
ENSMUSG00000063410	Stk24	serine/threonine kinase 24 (STE20 homolog, yeast) [Source:MGI Symbol;Acc:MGI:2385007]
ENSMUSG00000068923	Syt11	synaptotagmin XI [Source:MGI Symbol;Acc:MGI:1859547]
ENSMUSG00000031939	Taf1d	TATA box binding protein (Tbp)-associated factor, RNA polymerase I, D [Source:MGI Symbol;Acc:MGI:1922566]
ENSMUSG00000030782	Tgfb1i1	transforming growth factor beta 1 induced transcript 1 [Source:MGI Symbol;Acc:MGI:102784]
ENSMUSG00000041997	Tlk1	tousled-like kinase 1 [Source:MGI Symbol;Acc:MGI:2441683]
ENSMUSG00000059900	Tmem40	transmembrane protein 40 [Source:MGI Symbol;Acc:MGI:2137870]
ENSMUSG00000028826	Tmem57	transmembrane protein 57 [Source:MGI Symbol;Acc:MGI:1913396]
ENSMUSG00000036026	Tmem63b	transmembrane protein 63b [Source:MGI Symbol;Acc:MGI:2387609]
ENSMUSG00000020400	Tnip1	TNFAIP3 interacting protein 1 [Source:MGI Symbol;Acc:MGI:1926194]
ENSMUSG00000035274	Tpbg	trophoblast glycoprotein [Source:MGI Symbol;Acc:MGI:1341264]
ENSMUSG00000032366	Tpm1	tropomyosin 1, alpha [Source:MGI Symbol;Acc:MGI:98809]
ENSMUSG00000020770	Unk	unkempt homolog (Drosophila) [Source:MGI Symbol;Acc:MGI:2442456]
ENSMUSG00000035754	Wdr18	WD repeat domain 18 [Source:MGI Symbol;Acc:MGI:2158400]
ENSMUSG00000024050	Wiz	widely-interspaced zinc finger motifs [Source:MGI Symbol;Acc:MGI:1332638]
ENSMUSG00000051390	Zbtb22	zinc finger and BTB domain containing 22 [Source:MGI Symbol;Acc:MGI:1931870]
ENSMUSG00000042628	Zfyve1	zinc finger, FYVE domain containing 1 [Source:MGI Symbol;Acc:MGI:3026685]
ENSMUSG00000061524	Zic2	zinc finger protein of the cerebellum 2 [Source:MGI Symbol;Acc:MGI:106679]
ENSMUSG00000020472	Zkscan17	zinc finger with KRAB and SCAN domains 17 [Source:MGI Symbol;Acc:MGI:2679270]
ENSMUSG00000000823	Znf512b	zinc finger protein 512B [Source:MGI Symbol;Acc:MGI:2685478]
ENSMUSG00000033545	Znrf1	zinc and ring finger 1 [Source:MGI Symbol;Acc:MGI:2177308]
ENSMUSG00000017764	Zswim1	zinc finger, SWIM domain containing 1 [Source:MGI Symbol;Acc:MGI:1919221]
ENSMUSG00000029860	Zyx	zyxin [Source:MGI Symbol;Acc:MGI:103072]

## Sheet: Dataset S7
Dataset S7: Genes downregulated in Prdm4∆ZF/∆ZF (P ≤ 1E-3) with Klf5 binding ±10kb (Parisi et al.).
Ensembl Gene ID	Associated Gene Name	Description
ENSMUSG00000026276	Sept2	septin 2 [Source:MGI Symbol;Acc:MGI:97298]
ENSMUSG00000037822	1110003E01Rik	RIKEN cDNA 1110003E01 gene [Source:MGI Symbol;Acc:MGI:1915802]
ENSMUSG00000026154	1110058L19Rik	RIKEN cDNA 1110058L19 gene [Source:MGI Symbol;Acc:MGI:1915252]
ENSMUSG00000024645	1700034H14Rik	RIKEN cDNA 1700034H14 gene [Source:MGI Symbol;Acc:MGI:1920595]
ENSMUSG00000053574	4930563E22Rik	RIKEN cDNA 4930563E22 gene [Source:MGI Symbol;Acc:MGI:1922554]
ENSMUSG00000061411	8430427H17Rik	RIKEN cDNA 8430427H17 gene [Source:MGI Symbol;Acc:MGI:1918765]
ENSMUSG00000079144	A130010J15Rik	RIKEN cDNA A130010J15 gene [Source:MGI Symbol;Acc:MGI:2441776]
ENSMUSG00000031960	Aars	alanyl-tRNA synthetase [Source:MGI Symbol;Acc:MGI:2384560]
ENSMUSG00000020532	Acaca	acetyl-Coenzyme A carboxylase alpha [Source:MGI Symbol;Acc:MGI:108451]
ENSMUSG00000028937	Acot7	acyl-CoA thioesterase 7 [Source:MGI Symbol;Acc:MGI:1917275]
ENSMUSG00000006457	Actn3	actinin alpha 3 [Source:MGI Symbol;Acc:MGI:99678]
ENSMUSG00000026341	Actr3	ARP3 actin-related protein 3 homolog (yeast) [Source:MGI Symbol;Acc:MGI:1921367]
ENSMUSG00000028138	Adh5	alcohol dehydrogenase 5 (class III), chi polypeptide [Source:MGI Symbol;Acc:MGI:87929]
ENSMUSG00000026457	Adipor1	adiponectin receptor 1 [Source:MGI Symbol;Acc:MGI:1919924]
ENSMUSG00000046312	AI464131	expressed sequence AI464131 [Source:MGI Symbol;Acc:MGI:2140300]
ENSMUSG00000010290	AI597479	expressed sequence AI597479 [Source:MGI Symbol;Acc:MGI:2138299]
ENSMUSG00000032059	Alg9	asparagine-linked glycosylation 9 homolog (yeast, alpha 1,2 mannosyltransferase) [Source:MGI Symbol;Acc:MGI:1924753]
ENSMUSG00000070385	Ampd1	adenosine monophosphate deaminase 1 [Source:MGI Symbol;Acc:MGI:88015]
ENSMUSG00000032249	Anp32a	acidic (leucine-rich) nuclear phosphoprotein 32 family, member A [Source:MGI Symbol;Acc:MGI:108447]
ENSMUSG00000008036	Ap2s1	adaptor-related protein complex 2, sigma 1 subunit [Source:MGI Symbol;Acc:MGI:2141861]
ENSMUSG00000040345	Arhgap9	Rho GTPase activating protein 9 [Source:MGI Symbol;Acc:MGI:2143764]
ENSMUSG00000073433	Arhgdig	Rho GDP dissociation inhibitor (GDI) gamma [Source:MGI Symbol;Acc:MGI:108430]
ENSMUSG00000019467	Arhgef25	Rho guanine nucleotide exchange factor (GEF) 25 [Source:MGI Symbol;Acc:MGI:1277173]
ENSMUSG00000037509	Arhgef4	Rho guanine nucleotide exchange factor (GEF) 4 [Source:MGI Symbol;Acc:MGI:2442507]
ENSMUSG00000006304	Arpc2	actin related protein 2/3 complex, subunit 2 [Source:MGI Symbol;Acc:MGI:1923959]
ENSMUSG00000029465	Arpc3	actin related protein 2/3 complex, subunit 3 [Source:MGI Symbol;Acc:MGI:1928375]
ENSMUSG00000026095	Asnsd1	asparagine synthetase domain containing 1 [Source:MGI Symbol;Acc:MGI:1917646]
ENSMUSG00000076441	Ass1	argininosuccinate synthetase 1 [Source:MGI Symbol;Acc:MGI:88090]
ENSMUSG00000026192	Atic	5-aminoimidazole-4-carboxamide ribonucleotide formyltransferase/IMP cyclohydrolase [Source:MGI Symbol;Acc:MGI:1351352]
ENSMUSG00000025781	Atp5c1	ATP synthase, H+ transporting, mitochondrial F1 complex, gamma polypeptide 1 [Source:MGI Symbol;Acc:MGI:1261437]
ENSMUSG00000052423	B4galt3	UDP-Gal:betaGlcNAc beta 1,4-galactosyltransferase, polypeptide 3 [Source:MGI Symbol;Acc:MGI:1928767]
ENSMUSG00000035759	Bbs10	Bardet-Biedl syndrome 10 (human) [Source:MGI Symbol;Acc:MGI:1919019]
ENSMUSG00000031755	Bbs2	Bardet-Biedl syndrome 2 (human) [Source:MGI Symbol;Acc:MGI:2135267]
ENSMUSG00000038806	BC031781	cDNA sequence BC031781 [Source:MGI Symbol;Acc:MGI:2384788]
ENSMUSG00000002980	Bcam	basal cell adhesion molecule [Source:MGI Symbol;Acc:MGI:1929940]
ENSMUSG00000053175	Bcl3	B cell leukemia/lymphoma 3 [Source:MGI Symbol;Acc:MGI:88140]
ENSMUSG00000021835	Bmp4	bone morphogenetic protein 4 [Source:MGI Symbol;Acc:MGI:88180]
ENSMUSG00000022914	Brwd1	bromodomain and WD repeat domain containing 1 [Source:MGI Symbol;Acc:MGI:1890651]
ENSMUSG00000036438	Calm2	calmodulin 2 [Source:MGI Symbol;Acc:MGI:103250]
ENSMUSG00000032246	Calml4	calmodulin-like 4 [Source:MGI Symbol;Acc:MGI:1922850]
ENSMUSG00000051146	Camk2n2	calcium/calmodulin-dependent protein kinase II inhibitor 2 [Source:MGI Symbol;Acc:MGI:1920297]
ENSMUSG00000023235	Ccl25	chemokine (C-C motif) ligand 25 [Source:MGI Symbol;Acc:MGI:1099448]
ENSMUSG00000026605	Cenpf	centromere protein F [Source:MGI Symbol;Acc:MGI:1313302]
ENSMUSG00000032232	Cgnl1	cingulin-like 1 [Source:MGI Symbol;Acc:MGI:1915428]
ENSMUSG00000064246	Chi3l1	chitinase 3-like 1 [Source:MGI Symbol;Acc:MGI:1340899]
ENSMUSG00000006958	Chrd	chordin [Source:MGI Symbol;Acc:MGI:1313268]
ENSMUSG00000019214	Chtf18	CTF18, chromosome transmission fidelity factor 18 homolog (S. cerevisiae) [Source:MGI Symbol;Acc:MGI:2384887]
ENSMUSG00000032578	Cish	cytokine inducible SH2-containing protein [Source:MGI Symbol;Acc:MGI:103159]
ENSMUSG00000032436	Cmtm7	CKLF-like MARVEL transmembrane domain containing 7 [Source:MGI Symbol;Acc:MGI:2447166]
ENSMUSG00000034893	Cog3	component of oligomeric golgi complex 3 [Source:MGI Symbol;Acc:MGI:2450151]
ENSMUSG00000026240	Cops7b	COP9 (constitutive photomorphogenic) homolog, subunit 7b (Arabidopsis thaliana) [Source:MGI Symbol;Acc:MGI:1349388]
ENSMUSG00000031827	Cotl1	coactosin-like 1 (Dictyostelium) [Source:MGI Symbol;Acc:MGI:1919292]
ENSMUSG00000036751	Cox6b1	cytochrome c oxidase, subunit VIb polypeptide 1 [Source:MGI Symbol;Acc:MGI:107460]
ENSMUSG00000020183	Cpm	carboxypeptidase M [Source:MGI Symbol;Acc:MGI:1917824]
ENSMUSG00000046707	Csnk2a2	casein kinase 2, alpha prime polypeptide [Source:MGI Symbol;Acc:MGI:88547]
ENSMUSG00000029686	Cul1	cullin 1 [Source:MGI Symbol;Acc:MGI:1349658]
ENSMUSG00000031924	Cyb5b	cytochrome b5 type B [Source:MGI Symbol;Acc:MGI:1913677]
ENSMUSG00000026456	Cyb5r1	cytochrome b5 reductase 1 [Source:MGI Symbol;Acc:MGI:1919267]
ENSMUSG00000053929	Cyhr1	cysteine and histidine rich 1 [Source:MGI Symbol;Acc:MGI:1859320]
ENSMUSG00000026709	Dars2	aspartyl-tRNA synthetase 2 (mitochondrial) [Source:MGI Symbol;Acc:MGI:2442510]
ENSMUSG00000031562	Dctd	dCMP deaminase [Source:MGI Symbol;Acc:MGI:2444529]
ENSMUSG00000020182	Ddc	dopa decarboxylase [Source:MGI Symbol;Acc:MGI:94876]
ENSMUSG00000038633	Degs1	degenerative spermatocyte homolog 1 (Drosophila) [Source:MGI Symbol;Acc:MGI:1097711]
ENSMUSG00000042699	Dhx9	DEAH (Asp-Glu-Ala-His) box polypeptide 9 [Source:MGI Symbol;Acc:MGI:108177]
ENSMUSG00000022013	Dnajc15	DnaJ (Hsp40) homolog, subfamily C, member 15 [Source:MGI Symbol;Acc:MGI:1913398]
ENSMUSG00000040631	Dok4	docking protein 4 [Source:MGI Symbol;Acc:MGI:2148865]
ENSMUSG00000016526	Dyrk3	dual-specificity tyrosine-(Y)-phosphorylation regulated kinase 3 [Source:MGI Symbol;Acc:MGI:1330300]
ENSMUSG00000033788	Dysf	dysferlin [Source:MGI Symbol;Acc:MGI:1349385]
ENSMUSG00000026427	Eif2d	eukaryotic translation initiation factor 2D [Source:MGI Symbol;Acc:MGI:109342]
ENSMUSG00000003410	Elavl3	ELAV (embryonic lethal, abnormal vision, Drosophila)-like 3 (Hu antigen C) [Source:MGI Symbol;Acc:MGI:109157]
ENSMUSG00000030208	Emp1	epithelial membrane protein 1 [Source:MGI Symbol;Acc:MGI:107941]
ENSMUSG00000060600	Eno3	enolase 3, beta muscle [Source:MGI Symbol;Acc:MGI:95395]
ENSMUSG00000026383	Epb4.1l5	erythrocyte protein band 4.1-like 5 [Source:MGI Symbol;Acc:MGI:103006]
ENSMUSG00000022099	Epb4.9	erythrocyte protein band 4.9 [Source:MGI Symbol;Acc:MGI:99670]
ENSMUSG00000026615	Eprs	glutamyl-prolyl-tRNA synthetase [Source:MGI Symbol;Acc:MGI:97838]
ENSMUSG00000022895	Ets2	E26 avian leukemia oncogene 2, 3' domain [Source:MGI Symbol;Acc:MGI:95456]
ENSMUSG00000017724	Etv4	ets variant gene 4 (E1A enhancer binding protein, E1AF) [Source:MGI Symbol;Acc:MGI:99423]
ENSMUSG00000029687	Ezh2	enhancer of zeste homolog 2 (Drosophila) [Source:MGI Symbol;Acc:MGI:107940]
ENSMUSG00000026796	Fam129b	family with sequence similarity 129, member B [Source:MGI Symbol;Acc:MGI:2442910]
ENSMUSG00000050876	Fam75d3	family with sequence similarity 75, member D3 [Source:MGI Symbol;Acc:MGI:1919469]
ENSMUSG00000070000	Fcho1	FCH domain only 1 [Source:MGI Symbol;Acc:MGI:1921265]
ENSMUSG00000022101	Fgf17	fibroblast growth factor 17 [Source:MGI Symbol;Acc:MGI:1202401]
ENSMUSG00000024222	Fkbp5	FK506 binding protein 5 [Source:MGI Symbol;Acc:MGI:104670]
ENSMUSG00000031821	Gins2	GINS complex subunit 2 (Psf2 homolog) [Source:MGI Symbol;Acc:MGI:1921019]
ENSMUSG00000046623	Gjb4	gap junction protein, beta 4 [Source:MGI Symbol;Acc:MGI:95722]
ENSMUSG00000048402	Gli2	GLI-Kruppel family member GLI2 [Source:MGI Symbol;Acc:MGI:95728]
ENSMUSG00000070667	Gm13004	predicted gene 13004 [Source:MGI Symbol;Acc:MGI:3650100]
ENSMUSG00000059301	Gm5434	predicted gene 5434 [Source:MGI Symbol;Acc:MGI:3646221]
ENSMUSG00000091580	Gm6467	predicted gene 6467 [Source:MGI Symbol;Acc:MGI:3645284]
ENSMUSG00000024437	Gm8615	predicted pseudogene 8615 [Source:MGI Symbol;Acc:MGI:3647532]
ENSMUSG00000025739	Gng13	guanine nucleotide binding protein (G protein), gamma 13 [Source:MGI Symbol;Acc:MGI:1925616]
ENSMUSG00000043004	Gng2	guanine nucleotide binding protein (G protein), gamma 2 [Source:MGI Symbol;Acc:MGI:102705]
ENSMUSG00000030245	Golt1b	golgi transport 1 homolog B (S. cerevisiae) [Source:MGI Symbol;Acc:MGI:1914214]
ENSMUSG00000008734	Gprc5b	G protein-coupled receptor, family C, group 5, member B [Source:MGI Symbol;Acc:MGI:1927596]
ENSMUSG00000001665	Gstt3	glutathione S-transferase, theta 3 [Source:MGI Symbol;Acc:MGI:2143526]
ENSMUSG00000028980	H6pd	hexose-6-phosphate dehydrogenase (glucose 1-dehydrogenase) [Source:MGI Symbol;Acc:MGI:2140356]
ENSMUSG00000071478	Hist1h2ad	histone cluster 1, H2ad [Source:MGI Symbol;Acc:MGI:2448289]
ENSMUSG00000061991	Hist1h2af	histone cluster 1, H2af [Source:MGI Symbol;Acc:MGI:2448309]
ENSMUSG00000025260	Hsd17b10	hydroxysteroid (17-beta) dehydrogenase 10 [Source:MGI Symbol;Acc:MGI:1333871]
ENSMUSG00000037405	Icam1	intercellular adhesion molecule 1 [Source:MGI Symbol;Acc:MGI:96392]
ENSMUSG00000020644	Id2	inhibitor of DNA binding 2 [Source:MGI Symbol;Acc:MGI:96397]
ENSMUSG00000027406	Idh3b	isocitrate dehydrogenase 3 (NAD+) beta [Source:MGI Symbol;Acc:MGI:2158650]
ENSMUSG00000024169	Ift140	intraflagellar transport 140 homolog (Chlamydomonas) [Source:MGI Symbol;Acc:MGI:2146906]
ENSMUSG00000036256	Igfbp7	insulin-like growth factor binding protein 7 [Source:MGI Symbol;Acc:MGI:1352480]
ENSMUSG00000044030	Irf2bp1	interferon regulatory factor 2 binding protein 1 [Source:MGI Symbol;Acc:MGI:2442159]
ENSMUSG00000051243	Islr2	immunoglobulin superfamily containing leucine-rich repeat 2 [Source:MGI Symbol;Acc:MGI:2444277]
ENSMUSG00000028549	Itgb3bp	integrin beta 3 binding protein (beta3-endonexin) [Source:MGI Symbol;Acc:MGI:1914983]
ENSMUSG00000022426	Josd1	Josephin domain containing 1 [Source:MGI Symbol;Acc:MGI:1921408]
ENSMUSG00000042099	Kank3	KN motif and ankyrin repeat domains 3 [Source:MGI Symbol;Acc:MGI:1098615]
ENSMUSG00000031948	Kars	lysyl-tRNA synthetase [Source:MGI Symbol;Acc:MGI:1934754]
ENSMUSG00000016346	Kcnq2	potassium voltage-gated channel, subfamily Q, member 2 [Source:MGI Symbol;Acc:MGI:1309503]
ENSMUSG00000036225	Kctd1	potassium channel tetramerisation domain containing 1 [Source:MGI Symbol;Acc:MGI:1918269]
ENSMUSG00000010830	Kdelr3	KDEL (Lys-Asp-Glu-Leu) endoplasmic reticulum protein retention receptor 3 [Source:MGI Symbol;Acc:MGI:2145953]
ENSMUSG00000009905	Kdsr	3-ketodihydrosphingosine reductase [Source:MGI Symbol;Acc:MGI:1918000]
ENSMUSG00000026455	Klhl12	kelch-like 12 (Drosophila) [Source:MGI Symbol;Acc:MGI:2385619]
ENSMUSG00000078484	Klhl17	kelch-like 17 (Drosophila) [Source:MGI Symbol;Acc:MGI:2678948]
ENSMUSG00000063903	Klk1	kallikrein 1 [Source:MGI Symbol;Acc:MGI:102850]
ENSMUSG00000035557	Krt17	keratin 17 [Source:MGI Symbol;Acc:MGI:96691]
ENSMUSG00000053654	Krt42	keratin 42 [Source:MGI Symbol;Acc:MGI:1915489]
ENSMUSG00000026000	Lancl1	LanC (bacterial lantibiotic synthetase component C)-like 1 [Source:MGI Symbol;Acc:MGI:1336997]
ENSMUSG00000028581	Laptm5	lysosomal-associated protein transmembrane 5 [Source:MGI Symbol;Acc:MGI:108046]
ENSMUSG00000042487	Leo1	Leo1, Paf1/RNA polymerase II complex component, homolog (S. cerevisiae) [Source:MGI Symbol;Acc:MGI:2685031]
ENSMUSG00000024395	Lims2	LIM and senescent cell antigen like domains 2 [Source:MGI Symbol;Acc:MGI:2385067]
ENSMUSG00000020782	Llgl2	lethal giant larvae homolog 2 (Drosophila) [Source:MGI Symbol;Acc:MGI:1918843]
ENSMUSG00000031848	Lsm4	LSM4 homolog, U6 small nuclear RNA associated (S. cerevisiae) [Source:MGI Symbol;Acc:MGI:1354692]
ENSMUSG00000020863	Luc7l3	LUC7-like 3 (S. cerevisiae) [Source:MGI Symbol;Acc:MGI:1914934]
ENSMUSG00000042763	Maneal	mannosidase, endo-alpha-like [Source:MGI Symbol;Acc:MGI:2684896]
ENSMUSG00000026074	Map4k4	mitogen-activated protein kinase kinase kinase kinase 4 [Source:MGI Symbol;Acc:MGI:1349394]
ENSMUSG00000047945	Marcksl1	MARCKS-like 1 [Source:MGI Symbol;Acc:MGI:97143]
ENSMUSG00000026694	Mettl13	methyltransferase like 13 [Source:MGI Symbol;Acc:MGI:1918699]
ENSMUSG00000074480	Mex3a	mex3 homolog A (C. elegans) [Source:MGI Symbol;Acc:MGI:1919890]
ENSMUSG00000026150	Mff	mitochondrial fission factor [Source:MGI Symbol;Acc:MGI:1922984]
ENSMUSG00000048578	Mlec	malectin [Source:MGI Symbol;Acc:MGI:1924015]
ENSMUSG00000032470	Mras	muscle and microspikes RAS [Source:MGI Symbol;Acc:MGI:1100856]
ENSMUSG00000030879	Mrpl17	mitochondrial ribosomal protein L17 [Source:MGI Symbol;Acc:MGI:1351608]
ENSMUSG00000029142	Mrpl33	mitochondrial ribosomal protein L33 [Source:MGI Symbol;Acc:MGI:2137225]
ENSMUSG00000025930	Msc	musculin [Source:MGI Symbol;Acc:MGI:1333884]
ENSMUSG00000022022	Mtrf1	mitochondrial translational release factor 1 [Source:MGI Symbol;Acc:MGI:2384815]
ENSMUSG00000061086	Myl4	myosin, light polypeptide 4 [Source:MGI Symbol;Acc:MGI:97267]
ENSMUSG00000018417	Myo1b	myosin IB [Source:MGI Symbol;Acc:MGI:107752]
ENSMUSG00000005510	Ndufs3	NADH dehydrogenase (ubiquinone) Fe-S protein 3 [Source:MGI Symbol;Acc:MGI:1915599]
ENSMUSG00000024038	Ndufv3	NADH dehydrogenase (ubiquinone) flavoprotein 3 [Source:MGI Symbol;Acc:MGI:1890894]
ENSMUSG00000024589	Nedd4l	neural precursor cell expressed, developmentally down-regulated gene 4-like [Source:MGI Symbol;Acc:MGI:1933754]
ENSMUSG00000000120	Ngfr	nerve growth factor receptor (TNFR superfamily, member 16) [Source:MGI Symbol;Acc:MGI:97323]
ENSMUSG00000037994	Nhedc2	Na+/H+ exchanger domain containing 2 [Source:MGI Symbol;Acc:MGI:2140077]
ENSMUSG00000005397	Nid1	nidogen 1 [Source:MGI Symbol;Acc:MGI:97342]
ENSMUSG00000024869	Nudt8	nudix (nucleoside diphosphate linked moiety X)-type motif 8 [Source:MGI Symbol;Acc:MGI:1913637]
ENSMUSG00000048078	Odz4	odd Oz/ten-m homolog 4 (Drosophila) [Source:MGI Symbol;Acc:MGI:2447063]
ENSMUSG00000026239	Pde6d	phosphodiesterase 6D, cGMP-specific, rod, delta [Source:MGI Symbol;Acc:MGI:1270843]
ENSMUSG00000048371	Pdp2	pyruvate dehyrogenase phosphatase catalytic subunit 2 [Source:MGI Symbol;Acc:MGI:1918878]
ENSMUSG00000013698	Pea15a	phosphoprotein enriched in astrocytes 15A [Source:MGI Symbol;Acc:MGI:104799]
ENSMUSG00000004667	Polr2e	polymerase (RNA) II (DNA directed) polypeptide E [Source:MGI Symbol;Acc:MGI:1913670]
ENSMUSG00000020089	Ppa1	pyrophosphatase (inorganic) 1 [Source:MGI Symbol;Acc:MGI:97831]
ENSMUSG00000062729	Ppox	protoporphyrinogen oxidase [Source:MGI Symbol;Acc:MGI:104968]
ENSMUSG00000026502	Pppde1	PPPDE peptidase domain containing 1 [Source:MGI Symbol;Acc:MGI:1926075]
ENSMUSG00000021486	Prelid1	PRELI domain containing 1 [Source:MGI Symbol;Acc:MGI:1913744]
ENSMUSG00000026134	Prim2	DNA primase, p58 subunit [Source:MGI Symbol;Acc:MGI:97758]
ENSMUSG00000030753	Prkrir	protein-kinase, interferon-inducible double stranded RNA dependent inhibitor, repressor of (P58 repressor) [Source:MGI Symbol;Acc:MGI:1920231]
ENSMUSG00000019303	Psmc3ip	proteasome (prosome, macropain) 26S subunit, ATPase 3, interacting protein [Source:MGI Symbol;Acc:MGI:1098610]
ENSMUSG00000022216	Psme1	proteasome (prosome, macropain) 28 subunit, alpha [Source:MGI Symbol;Acc:MGI:1096367]
ENSMUSG00000079197	Psme2	proteasome (prosome, macropain) 28 subunit, beta [Source:MGI Symbol;Acc:MGI:1096365]
ENSMUSG00000050737	Ptges	prostaglandin E synthase [Source:MGI Symbol;Acc:MGI:1927593]
ENSMUSG00000032067	Pts	6-pyruvoyl-tetrahydropterin synthase [Source:MGI Symbol;Acc:MGI:1338783]
ENSMUSG00000043991	Pura	purine rich element binding protein A [Source:MGI Symbol;Acc:MGI:103079]
ENSMUSG00000078773	Rad54b	RAD54 homolog B (S. cerevisiae) [Source:MGI Symbol;Acc:MGI:3605986]
ENSMUSG00000024570	Rbfa	ribosome binding factor A [Source:MGI Symbol;Acc:MGI:1915981]
ENSMUSG00000028945	Rheb	Ras homolog enriched in brain [Source:MGI Symbol;Acc:MGI:97912]
ENSMUSG00000022941	Ripply3	ripply3 homolog (zebrafish) [Source:MGI Symbol;Acc:MGI:2181192]
ENSMUSG00000041926	Rnpep	arginyl aminopeptidase (aminopeptidase B) [Source:MGI Symbol;Acc:MGI:2384902]
ENSMUSG00000022540	Rogdi	rogdi homolog (Drosophila) [Source:MGI Symbol;Acc:MGI:1913299]
ENSMUSG00000032399	Rpl4	ribosomal protein L4 [Source:MGI Symbol;Acc:MGI:1915141]
ENSMUSG00000038387	Rras	Harvey rat sarcoma oncogene, subgroup R [Source:MGI Symbol;Acc:MGI:98179]
ENSMUSG00000030978	Rrm1	ribonucleotide reductase M1 [Source:MGI Symbol;Acc:MGI:98180]
ENSMUSG00000020088	Sar1a	SAR1 gene homolog A (S. cerevisiae) [Source:MGI Symbol;Acc:MGI:98230]
ENSMUSG00000028064	Sema4a	sema domain, immunoglobulin domain (Ig), transmembrane domain (TM) and short cytoplasmic domain, (semaphorin) 4A [Source:MGI Symbol;Acc:MGI:107560]
ENSMUSG00000060147	Serpinb6a	serine (or cysteine) peptidase inhibitor, clade B, member 6a [Source:MGI Symbol;Acc:MGI:103123]
ENSMUSG00000031548	Sfrp1	secreted frizzled-related protein 1 [Source:MGI Symbol;Acc:MGI:892014]
ENSMUSG00000020534	Shmt1	serine hydroxymethyltransferase 1 (soluble) [Source:MGI Symbol;Acc:MGI:98299]
ENSMUSG00000020100	Slc29a3	solute carrier family 29 (nucleoside transporters), member 3 [Source:MGI Symbol;Acc:MGI:1918529]
ENSMUSG00000049922	Slc35c1	solute carrier family 35, member C1 [Source:MGI Symbol;Acc:MGI:2443301]
ENSMUSG00000027463	Slc52a3	solute carrier protein family 52, member 3 [Source:MGI Symbol;Acc:MGI:1916948]
ENSMUSG00000030096	Slc6a6	solute carrier family 6 (neurotransmitter transporter, taurine), member 6 [Source:MGI Symbol;Acc:MGI:98488]
ENSMUSG00000019558	Slc6a8	solute carrier family 6 (neurotransmitter transporter, creatine), member 8 [Source:MGI Symbol;Acc:MGI:2147834]
ENSMUSG00000036061	Smug1	single-strand selective monofunctional uracil DNA glycosylase [Source:MGI Symbol;Acc:MGI:1918976]
ENSMUSG00000077575	SNORA3	Small nucleolar RNA SNORA3/SNORA45 family [Source:RFAM;Acc:RF00334]
ENSMUSG00000064751	SNORD46	Small nucleolar RNA SNORD46 [Source:RFAM;Acc:RF00218]
ENSMUSG00000032388	Spg21	spastic paraplegia 21 homolog (human) [Source:MGI Symbol;Acc:MGI:106403]
ENSMUSG00000027351	Spred1	sprouty protein with EVH-1 domain 1, related sequence [Source:MGI Symbol;Acc:MGI:2150016]
ENSMUSG00000039911	Spsb1	splA/ryanodine receptor domain and SOCS box containing 1 [Source:MGI Symbol;Acc:MGI:1921896]
ENSMUSG00000032802	Srxn1	sulfiredoxin 1 homolog (S. cerevisiae) [Source:MGI Symbol;Acc:MGI:104971]
ENSMUSG00000061887	Ssbp3	single-stranded DNA binding protein 3 [Source:MGI Symbol;Acc:MGI:1919725]
ENSMUSG00000079478	Sssca1	Sjogren's syndrome/scleroderma autoantigen 1 homolog (human) [Source:MGI Symbol;Acc:MGI:1913482]
ENSMUSG00000028879	Stx12	syntaxin 12 [Source:MGI Symbol;Acc:MGI:1931027]
ENSMUSG00000017548	Suz12	suppressor of zeste 12 homolog (Drosophila) [Source:MGI Symbol;Acc:MGI:1261758]
ENSMUSG00000059540	Tcea2	transcription elongation factor A (SII), 2 [Source:MGI Symbol;Acc:MGI:107368]
ENSMUSG00000001604	Tcea3	transcription elongation factor A (SII), 3 [Source:MGI Symbol;Acc:MGI:1196908]
ENSMUSG00000041359	Tcl1	T cell lymphoma breakpoint 1 [Source:MGI Symbol;Acc:MGI:1097166]
ENSMUSG00000020799	Tekt1	tektin 1 [Source:MGI Symbol;Acc:MGI:1333819]
ENSMUSG00000002603	Tgfb1	transforming growth factor, beta 1 [Source:MGI Symbol;Acc:MGI:98725]
ENSMUSG00000070939	Tgfbrap1	transforming growth factor, beta receptor associated protein 1 [Source:MGI Symbol;Acc:MGI:2447427]
ENSMUSG00000022218	Tgm1	transglutaminase 1, K polypeptide [Source:MGI Symbol;Acc:MGI:98730]
ENSMUSG00000054474	Thnsl2	threonine synthase-like 2 (bacterial) [Source:MGI Symbol;Acc:MGI:3041254]
ENSMUSG00000032011	Thy1	thymus cell antigen 1, theta [Source:MGI Symbol;Acc:MGI:98747]
ENSMUSG00000002949	Timm44	translocase of inner mitochondrial membrane 44 [Source:MGI Symbol;Acc:MGI:1343262]
ENSMUSG00000021079	Timm9	translocase of inner mitochondrial membrane 9 homolog (yeast) [Source:MGI Symbol;Acc:MGI:1353436]
ENSMUSG00000025574	Tk1	thymidine kinase 1 [Source:MGI Symbol;Acc:MGI:98763]
ENSMUSG00000021957	Tkt	transketolase [Source:MGI Symbol;Acc:MGI:105992]
ENSMUSG00000026939	Tmem141	transmembrane protein 141 [Source:MGI Symbol;Acc:MGI:1098773]
ENSMUSG00000037015	Tmem185b	transmembrane protein 185B [Source:MGI Symbol;Acc:MGI:1917634]
ENSMUSG00000002845	Tmem39a	transmembrane protein 39a [Source:MGI Symbol;Acc:MGI:1915096]
ENSMUSG00000079523	Tmsb10	thymosin, beta 10 [Source:MGI Symbol;Acc:MGI:109146]
ENSMUSG00000005674	Tomm40l	translocase of outer mitochondrial membrane 40 homolog-like (yeast) [Source:MGI Symbol;Acc:MGI:3589112]
ENSMUSG00000060519	Tor3a	torsin family 3, member A [Source:MGI Symbol;Acc:MGI:1353652]
ENSMUSG00000021376	Tpmt	thiopurine methyltransferase [Source:MGI Symbol;Acc:MGI:98812]
ENSMUSG00000054226	Tprkb	Tp53rk binding protein [Source:MGI Symbol;Acc:MGI:1917036]
ENSMUSG00000005981	Trap1	TNF receptor-associated protein 1 [Source:MGI Symbol;Acc:MGI:1915265]
ENSMUSG00000027993	Trim2	tripartite motif-containing 2 [Source:MGI Symbol;Acc:MGI:1933163]
ENSMUSG00000014980	Tsen15	tRNA splicing endonuclease 15 homolog (S. cerevisiae) [Source:MGI Symbol;Acc:MGI:1913887]
ENSMUSG00000038172	Ttc39b	tetratricopeptide repeat domain 39B [Source:MGI Symbol;Acc:MGI:1917113]
ENSMUSG00000033257	Ttll4	tubulin tyrosine ligase-like family, member 4 [Source:MGI Symbol;Acc:MGI:1914784]
ENSMUSG00000053483	Usp21	ubiquitin specific peptidase 21 [Source:MGI Symbol;Acc:MGI:1353665]
ENSMUSG00000007029	Vars	valyl-tRNA synthetase [Source:MGI Symbol;Acc:MGI:90675]
ENSMUSG00000055235	Wdr86	WD repeat domain 86 [Source:MGI Symbol;Acc:MGI:1915466]
ENSMUSG00000039137	Whrn	whirlin [Source:MGI Symbol;Acc:MGI:2682003]
ENSMUSG00000057572	Zbtb8os	zinc finger and BTB domain containing 8 opposite strand [Source:MGI Symbol;Acc:MGI:1914356]
ENSMUSG00000022811	Zfp148	zinc finger protein 148 [Source:MGI Symbol;Acc:MGI:1332234]
ENSMUSG00000063659	Zfp238	zinc finger protein 238 [Source:MGI Symbol;Acc:MGI:1353609]
ENSMUSG00000032400	Zwilch	Zwilch, kinetochore associated, homolog (Drosophila) [Source:MGI Symbol;Acc:MGI:1915264]

## Sheet: Dataset S8
Dataset S8: Genes upregulated in Prdm4∆ZF/∆ZF (P ≤ 1E-3) with Smad2 binding ±10kb (Lee et al.).
Ensembl Gene ID	Associated Gene Name	Description
ENSMUSG00000046909	1110002N22Rik	RIKEN cDNA 1110002N22 gene [Source:MGI Symbol;Acc:MGI:1915800]
ENSMUSG00000052105	1110012J17Rik	RIKEN cDNA 1110012J17 gene [Source:MGI Symbol;Acc:MGI:1915867]
ENSMUSG00000024797	1110014N23Rik	RIKEN cDNA 1110014N23 gene [Source:MGI Symbol;Acc:MGI:1915755]
ENSMUSG00000026831	1700007K13Rik	RIKEN cDNA 1700007K13 gene [Source:MGI Symbol;Acc:MGI:1916577]
ENSMUSG00000045411	2410002F23Rik	RIKEN cDNA 2410002F23 gene [Source:MGI Symbol;Acc:MGI:1914226]
ENSMUSG00000059920	4930453N24Rik	RIKEN cDNA 4930453N24 gene [Source:MGI Symbol;Acc:MGI:1914859]
ENSMUSG00000002846	4930455C21Rik	RIKEN cDNA 4930455C21 gene [Source:MGI Symbol;Acc:MGI:1922139]
ENSMUSG00000032849	Abcc4	ATP-binding cassette, sub-family C (CFTR/MRP), member 4 [Source:MGI Symbol;Acc:MGI:2443111]
ENSMUSG00000021240	Abcd4	ATP-binding cassette, sub-family D (ALD), member 4 [Source:MGI Symbol;Acc:MGI:1349217]
ENSMUSG00000024981	Acsl5	acyl-CoA synthetase long-chain family member 5 [Source:MGI Symbol;Acc:MGI:1919129]
ENSMUSG00000011256	Adam19	a disintegrin and metallopeptidase domain 19 (meltrin beta) [Source:MGI Symbol;Acc:MGI:105377]
ENSMUSG00000030232	Aebp2	AE binding protein 2 [Source:MGI Symbol;Acc:MGI:1338038]
ENSMUSG00000001864	Aif1l	allograft inflammatory factor 1-like [Source:MGI Symbol;Acc:MGI:1919598]
ENSMUSG00000018428	Akap1	A kinase (PRKA) anchor protein 1 [Source:MGI Symbol;Acc:MGI:104729]
ENSMUSG00000011096	Akt1s1	AKT1 substrate 1 (proline-rich) [Source:MGI Symbol;Acc:MGI:1914855]
ENSMUSG00000002661	Alkbh7	alkB, alkylation repair homolog 7 (E. coli) [Source:MGI Symbol;Acc:MGI:1913650]
ENSMUSG00000031751	Amfr	autocrine motility factor receptor [Source:MGI Symbol;Acc:MGI:1345634]
ENSMUSG00000040183	Ankrd6	ankyrin repeat domain 6 [Source:MGI Symbol;Acc:MGI:2154278]
ENSMUSG00000019518	Ap4m1	adaptor-related protein complex AP-4, mu 1 [Source:MGI Symbol;Acc:MGI:1337063]
ENSMUSG00000040564	Apoc1	apolipoprotein C-I [Source:MGI Symbol;Acc:MGI:88053]
ENSMUSG00000002985	Apoe	apolipoprotein E [Source:MGI Symbol;Acc:MGI:88057]
ENSMUSG00000036591	Arhgap21	Rho GTPase activating protein 21 [Source:MGI Symbol;Acc:MGI:1918685]
ENSMUSG00000004568	Arhgef18	rho/rac guanine nucleotide exchange factor (GEF) 18 [Source:MGI Symbol;Acc:MGI:2142567]
ENSMUSG00000033237	Arid2	AT rich interactive domain 2 (ARID, RFX-like) [Source:MGI Symbol;Acc:MGI:1924294]
ENSMUSG00000042548	Asxl1	additional sex combs like 1 (Drosophila) [Source:MGI Symbol;Acc:MGI:2684063]
ENSMUSG00000027244	Atg13	ATG13 autophagy related 13 homolog (S. cerevisiae) [Source:MGI Symbol;Acc:MGI:1196429]
ENSMUSG00000047767	Atg16l2	autophagy related 16 like 2 (S. cerevisiae) [Source:MGI Symbol;Acc:MGI:1920933]
ENSMUSG00000034218	Atm	ataxia telangiectasia mutated homolog (human) [Source:MGI Symbol;Acc:MGI:107202]
ENSMUSG00000019087	Atp6ap1	ATPase, H+ transporting, lysosomal accessory protein 1 [Source:MGI Symbol;Acc:MGI:109629]
ENSMUSG00000029673	Auts2	autism susceptibility candidate 2 [Source:MGI Symbol;Acc:MGI:1919847]
ENSMUSG00000018821	Avpi1	arginine vasopressin-induced 1 [Source:MGI Symbol;Acc:MGI:1916784]
ENSMUSG00000000148	Baat1	BRCA1-associated ATM activator 1 [Source:MGI Symbol;Acc:MGI:1891679]
ENSMUSG00000002083	Bbc3	BCL2 binding component 3 [Source:MGI Symbol;Acc:MGI:2181667]
ENSMUSG00000036208	BC027231	cDNA sequence BC027231 [Source:MGI Symbol;Acc:MGI:2384836]
ENSMUSG00000027381	Bcl2l11	BCL2-like 11 (apoptosis facilitator) [Source:MGI Symbol;Acc:MGI:1197519]
ENSMUSG00000038214	Bend3	BEN domain containing 3 [Source:MGI Symbol;Acc:MGI:2677212]
ENSMUSG00000071657	Bscl2	Bernardinelli-Seip congenital lipodystrophy 2 homolog (human) [Source:MGI Symbol;Acc:MGI:1298392]
ENSMUSG00000073771	Btbd19	BTB (POZ) domain containing 19 [Source:MGI Symbol;Acc:MGI:1925861]
ENSMUSG00000013629	Cad	carbamoyl-phosphate synthetase 2, aspartate transcarbamylase, and dihydroorotase [Source:MGI Symbol;Acc:MGI:1916969]
ENSMUSG00000072082	Ccnf	cyclin F [Source:MGI Symbol;Acc:MGI:102551]
ENSMUSG00000020326	Ccng1	cyclin G1 [Source:MGI Symbol;Acc:MGI:102890]
ENSMUSG00000032679	Cd59a	CD59a antigen [Source:MGI Symbol;Acc:MGI:109177]
ENSMUSG00000038481	Cdk19	cyclin-dependent kinase 19 [Source:MGI Symbol;Acc:MGI:1925584]
ENSMUSG00000058793	Cds2	CDP-diacylglycerol synthase (phosphatidate cytidylyltransferase) 2 [Source:MGI Symbol;Acc:MGI:1332236]
ENSMUSG00000059288	Cdyl	chromodomain protein, Y chromosome-like [Source:MGI Symbol;Acc:MGI:1339956]
ENSMUSG00000002107	Celf2	CUGBP, Elav-like family member 2 [Source:MGI Symbol;Acc:MGI:1338822]
ENSMUSG00000036672	Cenpt	centromere protein T [Source:MGI Symbol;Acc:MGI:2443939]
ENSMUSG00000041235	Chd7	chromodomain helicase DNA binding protein 7 [Source:MGI Symbol;Acc:MGI:2444748]
ENSMUSG00000056608	Chd9	chromodomain helicase DNA binding protein 9 [Source:MGI Symbol;Acc:MGI:1924001]
ENSMUSG00000052488	Cherp	calcium homeostasis endoplasmic reticulum protein [Source:MGI Symbol;Acc:MGI:106417]
ENSMUSG00000047501	Cldn4	claudin 4 [Source:MGI Symbol;Acc:MGI:1313314]
ENSMUSG00000051154	Commd3	COMM domain containing 3 [Source:MGI Symbol;Acc:MGI:88218]
ENSMUSG00000051811	Cox6b2	cytochrome c oxidase subunit VIb polypeptide 2 [Source:MGI Symbol;Acc:MGI:3044182]
ENSMUSG00000027913	Crct1	cysteine-rich C-terminal 1 [Source:MGI Symbol;Acc:MGI:1921425]
ENSMUSG00000032515	Csrnp1	cysteine-serine-rich nuclear protein 1 [Source:MGI Symbol;Acc:MGI:2387989]
ENSMUSG00000030970	Ctbp2	C-terminal binding protein 2 [Source:MGI Symbol;Acc:MGI:1201686]
ENSMUSG00000019997	Ctgf	connective tissue growth factor [Source:MGI Symbol;Acc:MGI:95537]
ENSMUSG00000017760	Ctsa	cathepsin A [Source:MGI Symbol;Acc:MGI:97748]
ENSMUSG00000031095	Cul4b	cullin 4B [Source:MGI Symbol;Acc:MGI:1919834]
ENSMUSG00000031889	D230025D16Rik	RIKEN cDNA D230025D16 gene [Source:MGI Symbol;Acc:MGI:2443049]
ENSMUSG00000034974	Dapk3	death-associated protein kinase 3 [Source:MGI Symbol;Acc:MGI:1203520]
ENSMUSG00000002307	Daxx	Fas death domain-associated protein [Source:MGI Symbol;Acc:MGI:1197015]
ENSMUSG00000039450	Dcxr	dicarbonyl L-xylulose reductase [Source:MGI Symbol;Acc:MGI:1915130]
ENSMUSG00000061313	Ddhd2	DDHD domain containing 2 [Source:MGI Symbol;Acc:MGI:1919358]
ENSMUSG00000022718	Dgcr8	DiGeorge syndrome critical region gene 8 [Source:MGI Symbol;Acc:MGI:2151114]
ENSMUSG00000027655	Dhx35	DEAH (Asp-Glu-Ala-His) box polypeptide 35 [Source:MGI Symbol;Acc:MGI:1918965]
ENSMUSG00000038914	Dido1	death inducer-obliterator 1 [Source:MGI Symbol;Acc:MGI:1344352]
ENSMUSG00000042508	Dmtf1	cyclin D binding myb-like transcription factor 1 [Source:MGI Symbol;Acc:MGI:1344415]
ENSMUSG00000027478	Dnmt3b	DNA methyltransferase 3B [Source:MGI Symbol;Acc:MGI:1261819]
ENSMUSG00000035640	Dos	downstream of Stk11 [Source:MGI Symbol;Acc:MGI:1354170]
ENSMUSG00000022191	Drosha	drosha, ribonuclease type III [Source:MGI Symbol;Acc:MGI:1261425]
ENSMUSG00000071454	Dtnb	dystrobrevin, beta [Source:MGI Symbol;Acc:MGI:1203728]
ENSMUSG00000018707	Dync1h1	dynein cytoplasmic 1 heavy chain 1 [Source:MGI Symbol;Acc:MGI:103147]
ENSMUSG00000038418	Egr1	early growth response 1 [Source:MGI Symbol;Acc:MGI:95295]
ENSMUSG00000036893	Ehmt1	euchromatic histone methyltransferase 1 [Source:MGI Symbol;Acc:MGI:1924933]
ENSMUSG00000062762	Ei24	etoposide induced 2.4 mRNA [Source:MGI Symbol;Acc:MGI:108090]
ENSMUSG00000041220	Elovl6	ELOVL family member 6, elongation of long chain fatty acids (yeast) [Source:MGI Symbol;Acc:MGI:2156528]
ENSMUSG00000040212	Emp3	epithelial membrane protein 3 [Source:MGI Symbol;Acc:MGI:1098729]
ENSMUSG00000024044	Epb4.1l3	erythrocyte protein band 4.1-like 3 [Source:MGI Symbol;Acc:MGI:103008]
ENSMUSG00000046324	Ermp1	endoplasmic reticulum metallopeptidase 1 [Source:MGI Symbol;Acc:MGI:106250]
ENSMUSG00000028943	Espn	espin [Source:MGI Symbol;Acc:MGI:1861630]
ENSMUSG00000013089	Etv5	ets variant gene 5 [Source:MGI Symbol;Acc:MGI:1096867]
ENSMUSG00000020589	Fam49a	family with sequence similarity 49, member A [Source:MGI Symbol;Acc:MGI:1261783]
ENSMUSG00000054942	Fam73a	family with sequence similarity 73, member A [Source:MGI Symbol;Acc:MGI:1924567]
ENSMUSG00000027654	Fam83d	family with sequence similarity 83, member D [Source:MGI Symbol;Acc:MGI:1919128]
ENSMUSG00000023965	Fbxl17	F-box and leucine-rich repeat protein 17 [Source:MGI Symbol;Acc:MGI:1354704]
ENSMUSG00000034391	Fbxo15	F-box protein 15 [Source:MGI Symbol;Acc:MGI:1354755]
ENSMUSG00000025265	Fgd1	FYVE, RhoGEF and PH domain containing 1 [Source:MGI Symbol;Acc:MGI:104566]
ENSMUSG00000022788	Fgd4	FYVE, RhoGEF and PH domain containing 4 [Source:MGI Symbol;Acc:MGI:2183747]
ENSMUSG00000030849	Fgfr2	fibroblast growth factor receptor 2 [Source:MGI Symbol;Acc:MGI:95523]
ENSMUSG00000035293	G2e3	G2/M-phase specific E3 ubiquitin ligase [Source:MGI Symbol;Acc:MGI:2444298]
ENSMUSG00000021453	Gadd45g	growth arrest and DNA-damage-inducible 45 gamma [Source:MGI Symbol;Acc:MGI:1346325]
ENSMUSG00000038860	Garnl3	GTPase activating RANGAP domain-like 3 [Source:MGI Symbol;Acc:MGI:2139309]
ENSMUSG00000030117	Gdf3	growth differentiation factor 3 [Source:MGI Symbol;Acc:MGI:95686]
ENSMUSG00000015291	Gdi1	guanosine diphosphate (GDP) dissociation inhibitor 1 [Source:MGI Symbol;Acc:MGI:99846]
ENSMUSG00000024827	Gldc	glycine decarboxylase [Source:MGI Symbol;Acc:MGI:1341155]
ENSMUSG00000028480	Glipr2	GLI pathogenesis-related 2 [Source:MGI Symbol;Acc:MGI:1917770]
ENSMUSG00000021591	Glrx	glutaredoxin [Source:MGI Symbol;Acc:MGI:2135625]
ENSMUSG00000057762	Gm6169	predicted gene 6169 [Source:MGI Symbol;Acc:MGI:3646298]
ENSMUSG00000027523	Gnas	GNAS (guanine nucleotide binding protein, alpha stimulating) complex locus [Source:MGI Symbol;Acc:MGI:95777]
ENSMUSG00000035521	Gnptg	N-acetylglucosamine-1-phosphotransferase, gamma subunit [Source:MGI Symbol;Acc:MGI:2147006]
ENSMUSG00000018339	Gpx3	glutathione peroxidase 3 [Source:MGI Symbol;Acc:MGI:105102]
ENSMUSG00000058230	Grlf1	glucocorticoid receptor DNA binding factor 1 [Source:MGI Symbol;Acc:MGI:1929494]
ENSMUSG00000031822	Gse1	genetic suppressor element 1 [Source:MGI Symbol;Acc:MGI:1098275]
ENSMUSG00000033318	Gstt2	glutathione S-transferase, theta 2 [Source:MGI Symbol;Acc:MGI:106188]
ENSMUSG00000033434	Gtpbp6	GTP binding protein 6 (putative) [Source:MGI Symbol;Acc:MGI:1306825]
ENSMUSG00000022385	Gtse1	G two S phase expressed protein 1 [Source:MGI Symbol;Acc:MGI:1352755]
ENSMUSG00000049932	H2afx	H2A histone family, member X [Source:MGI Symbol;Acc:MGI:102688]
ENSMUSG00000007594	Hapln4	hyaluronan and proteoglycan link protein 4 [Source:MGI Symbol;Acc:MGI:2679531]
ENSMUSG00000025793	Hgs	HGF-regulated tyrosine kinase substrate [Source:MGI Symbol;Acc:MGI:104681]
ENSMUSG00000020232	Hmg20b	high mobility group 20 B [Source:MGI Symbol;Acc:MGI:1341190]
ENSMUSG00000024165	Hn1l	hematological and neurological expressed 1-like [Source:MGI Symbol;Acc:MGI:1196260]
ENSMUSG00000040717	Il17rd	interleukin 17 receptor D [Source:MGI Symbol;Acc:MGI:2159727]
ENSMUSG00000030689	Ino80e	INO80 complex subunit E [Source:MGI Symbol;Acc:MGI:2141881]
ENSMUSG00000060733	Ipmk	inositol polyphosphate multikinase [Source:MGI Symbol;Acc:MGI:1916968]
ENSMUSG00000030662	Ipo5	importin 5 [Source:MGI Symbol;Acc:MGI:1917822]
ENSMUSG00000038894	Irs2	insulin receptor substrate 2 [Source:MGI Symbol;Acc:MGI:109334]
ENSMUSG00000030102	Itpr1	inositol 1,4,5-trisphosphate receptor 1 [Source:MGI Symbol;Acc:MGI:96623]
ENSMUSG00000042599	Jhdm1d	jumonji C domain-containing histone demethylase 1 homolog D (S. cerevisiae) [Source:MGI Symbol;Acc:MGI:2443388]
ENSMUSG00000079553	Kifc1	kinesin family member C1 [Source:MGI Symbol;Acc:MGI:109596]
ENSMUSG00000000078	Klf6	Kruppel-like factor 6 [Source:MGI Symbol;Acc:MGI:1346318]
ENSMUSG00000073700	Klhl21	kelch-like 21 (Drosophila) [Source:MGI Symbol;Acc:MGI:1919288]
ENSMUSG00000020988	L2hgdh	L-2-hydroxyglutarate dehydrogenase [Source:MGI Symbol;Acc:MGI:2384968]
ENSMUSG00000022394	L3mbtl2	l(3)mbt-like 2 (Drosophila) [Source:MGI Symbol;Acc:MGI:2443584]
ENSMUSG00000020697	Lig3	ligase III, DNA, ATP-dependent [Source:MGI Symbol;Acc:MGI:109152]
ENSMUSG00000004270	Lpcat3	lysophosphatidylcholine acyltransferase 3 [Source:MGI Symbol;Acc:MGI:1315211]
ENSMUSG00000028080	Lrba	LPS-responsive beige-like anchor [Source:MGI Symbol;Acc:MGI:1933162]
ENSMUSG00000025507	Lrdd	leucine-rich and death domain containing [Source:MGI Symbol;Acc:MGI:1889507]
ENSMUSG00000028703	Lrrc41	leucine rich repeat containing 41 [Source:MGI Symbol;Acc:MGI:2441984]
ENSMUSG00000020184	Mdm2	transformed mouse 3T3 cell double minute 2 [Source:MGI Symbol;Acc:MGI:96952]
ENSMUSG00000036620	Mgat4b	mannoside acetylglucosaminyltransferase 4, isoenzyme B [Source:MGI Symbol;Acc:MGI:2143974]
ENSMUSG00000089726	Mir17hg	MIR17 host gene 1 (non-protein coding) [Source:MGI Symbol;Acc:MGI:1923207]
ENSMUSG00000061013	Mkx	mohawk homeobox [Source:MGI Symbol;Acc:MGI:2687286]
ENSMUSG00000031402	Mpp1	membrane protein, palmitoylated [Source:MGI Symbol;Acc:MGI:105941]
ENSMUSG00000055817	Mta3	metastasis associated 3 [Source:MGI Symbol;Acc:MGI:2151172]
ENSMUSG00000019261	Mtap1s	microtubule-associated protein 1S [Source:MGI Symbol;Acc:MGI:2443304]
ENSMUSG00000024012	Mtch1	mitochondrial carrier homolog 1 (C. elegans) [Source:MGI Symbol;Acc:MGI:1929261]
ENSMUSG00000030672	Mylpf	myosin light chain, phosphorylatable, fast skeletal muscle [Source:MGI Symbol;Acc:MGI:97273]
ENSMUSG00000033577	Myo6	myosin VI [Source:MGI Symbol;Acc:MGI:104785]
ENSMUSG00000027185	Nat10	N-acetyltransferase 10 [Source:MGI Symbol;Acc:MGI:2138939]
ENSMUSG00000021806	Nid2	nidogen 2 [Source:MGI Symbol;Acc:MGI:1298229]
ENSMUSG00000037171	Nodal	nodal [Source:MGI Symbol;Acc:MGI:97359]
ENSMUSG00000038146	Notch3	Notch gene homolog 3 (Drosophila) [Source:MGI Symbol;Acc:MGI:99460]
ENSMUSG00000006649	Nphs1	nephrosis 1 homolog, nephrin (human) [Source:MGI Symbol;Acc:MGI:1859637]
ENSMUSG00000002393	Nr2f6	nuclear receptor subfamily 2, group F, member 6 [Source:MGI Symbol;Acc:MGI:1352453]
ENSMUSG00000063972	Nr6a1	nuclear receptor subfamily 6, group A, member 1 [Source:MGI Symbol;Acc:MGI:1352459]
ENSMUSG00000026672	Optn	optineurin [Source:MGI Symbol;Acc:MGI:1918898]
ENSMUSG00000021848	Otx2	orthodenticle homolog 2 (Drosophila) [Source:MGI Symbol;Acc:MGI:97451]
ENSMUSG00000037366	Pafah2	platelet-activating factor acetylhydrolase 2 [Source:MGI Symbol;Acc:MGI:2140321]
ENSMUSG00000022489	Pde1b	phosphodiesterase 1B, Ca2+-calmodulin dependent [Source:MGI Symbol;Acc:MGI:97523]
ENSMUSG00000028779	Pef1	penta-EF hand domain containing 1 [Source:MGI Symbol;Acc:MGI:1915148]
ENSMUSG00000040669	Phc1	polyhomeotic-like 1 (Drosophila) [Source:MGI Symbol;Acc:MGI:103248]
ENSMUSG00000058388	Phtf1	putative homeodomain transcription factor 1 [Source:MGI Symbol;Acc:MGI:1332671]
ENSMUSG00000041720	Pi4ka	phosphatidylinositol 4-kinase, catalytic, alpha polypeptide [Source:MGI Symbol;Acc:MGI:2448506]
ENSMUSG00000038861	Pi4kb	phosphatidylinositol 4-kinase, catalytic, beta polypeptide [Source:MGI Symbol;Acc:MGI:1334433]
ENSMUSG00000041417	Pik3r1	phosphatidylinositol 3-kinase, regulatory subunit, polypeptide 1 (p85 alpha) [Source:MGI Symbol;Acc:MGI:97583]
ENSMUSG00000028023	Pitx2	paired-like homeodomain transcription factor 2 [Source:MGI Symbol;Acc:MGI:109340]
ENSMUSG00000002847	Pla1a	phospholipase A1 member A [Source:MGI Symbol;Acc:MGI:1934677]
ENSMUSG00000064247	Plcxd1	phosphatidylinositol-specific phospholipase C, X domain containing 1 [Source:MGI Symbol;Acc:MGI:2685422]
ENSMUSG00000037552	Plekhg2	pleckstrin homology domain containing, family G (with RhoGef domain) member 2 [Source:MGI Symbol;Acc:MGI:2141874]
ENSMUSG00000021701	Plk2	polo-like kinase 2 (Drosophila) [Source:MGI Symbol;Acc:MGI:1099790]
ENSMUSG00000032374	Plod2	procollagen lysine, 2-oxoglutarate 5-dioxygenase 2 [Source:MGI Symbol;Acc:MGI:1347007]
ENSMUSG00000025359	Pmel	premelanosome protein [Source:MGI Symbol;Acc:MGI:98301]
ENSMUSG00000036986	Pml	promyelocytic leukemia [Source:MGI Symbol;Acc:MGI:104662]
ENSMUSG00000022474	Pmm1	phosphomannomutase 1 [Source:MGI Symbol;Acc:MGI:1353418]
ENSMUSG00000025280	Polr3a	polymerase (RNA) III (DNA directed) polypeptide A [Source:MGI Symbol;Acc:MGI:2681836]
ENSMUSG00000034126	Pomt2	protein-O-mannosyltransferase 2 [Source:MGI Symbol;Acc:MGI:2444430]
ENSMUSG00000030423	Pop4	processing of precursor 4, ribonuclease P/MRP family, (S. cerevisiae) [Source:MGI Symbol;Acc:MGI:1913411]
ENSMUSG00000004100	Ppan	peter pan homolog (Drosophila) [Source:MGI Symbol;Acc:MGI:2178445]
ENSMUSG00000021096	Ppm1a	protein phosphatase 1A, magnesium dependent, alpha isoform [Source:MGI Symbol;Acc:MGI:99878]
ENSMUSG00000041769	Ppp2r2d	protein phosphatase 2, regulatory subunit B, delta isoform [Source:MGI Symbol;Acc:MGI:1289252]
ENSMUSG00000061119	Prcp	prolylcarboxypeptidase (angiotensinase C) [Source:MGI Symbol;Acc:MGI:1919711]
ENSMUSG00000058741	Prr19	proline rich 19 [Source:MGI Symbol;Acc:MGI:3648539]
ENSMUSG00000015711	Prune	prune homolog (Drosophila) [Source:MGI Symbol;Acc:MGI:1925152]
ENSMUSG00000024539	Ptpn2	protein tyrosine phosphatase, non-receptor type 2 [Source:MGI Symbol;Acc:MGI:97806]
ENSMUSG00000022656	Pvrl3	poliovirus receptor-related 3 [Source:MGI Symbol;Acc:MGI:1930171]
ENSMUSG00000032834	Pwp2	PWP2 periodic tryptophan protein homolog (yeast) [Source:MGI Symbol;Acc:MGI:1341200]
ENSMUSG00000022246	Rai14	retinoic acid induced 14 [Source:MGI Symbol;Acc:MGI:1922896]
ENSMUSG00000039844	Rapgef1	Rap guanine nucleotide exchange factor (GEF) 1 [Source:MGI Symbol;Acc:MGI:104580]
ENSMUSG00000048109	Rbm15	RNA binding motif protein 15 [Source:MGI Symbol;Acc:MGI:2443205]
ENSMUSG00000048271	Rbm33	RNA binding motif protein 33 [Source:MGI Symbol;Acc:MGI:1919670]
ENSMUSG00000073894	Rbmxl2	RNA binding motif protein, X-linked-like 2 [Source:MGI Symbol;Acc:MGI:1923822]
ENSMUSG00000031586	Rbpms	RNA binding protein gene with multiple splicing [Source:MGI Symbol;Acc:MGI:1334446]
ENSMUSG00000022951	Rcan1	regulator of calcineurin 1 [Source:MGI Symbol;Acc:MGI:1890564]
ENSMUSG00000029101	Rgs12	regulator of G-protein signaling 12 [Source:MGI Symbol;Acc:MGI:1918979]
ENSMUSG00000020282	Rhbdf1	rhomboid family 1 (Drosophila) [Source:MGI Symbol;Acc:MGI:104328]
ENSMUSG00000036202	Rif1	Rap1 interacting factor 1 homolog (yeast) [Source:MGI Symbol;Acc:MGI:1098622]
ENSMUSG00000040746	Rnf167	ring finger protein 167 [Source:MGI Symbol;Acc:MGI:1917760]
ENSMUSG00000058761	Rnf169	ring finger protein 169 [Source:MGI Symbol;Acc:MGI:1920257]
ENSMUSG00000028274	Rngtt	RNA guanylyltransferase and 5'-phosphatase [Source:MGI Symbol;Acc:MGI:1329041]
ENSMUSG00000079641	Rpl39	ribosomal protein L39 [Source:MGI Symbol;Acc:MGI:1914498]
ENSMUSG00000024758	Rtn3	reticulon 3 [Source:MGI Symbol;Acc:MGI:1339970]
ENSMUSG00000042312	S100a13	S100 calcium binding protein A13 [Source:MGI Symbol;Acc:MGI:109581]
ENSMUSG00000020519	Sap30l	SAP30-like [Source:MGI Symbol;Acc:MGI:1354709]
ENSMUSG00000038406	Scaf1	SR-related CTD-associated factor 1 [Source:MGI Symbol;Acc:MGI:2141980]
ENSMUSG00000017009	Sdc4	syndecan 4 [Source:MGI Symbol;Acc:MGI:1349164]
ENSMUSG00000026927	Sdccag3	serologically defined colon cancer antigen 3 [Source:MGI Symbol;Acc:MGI:1915362]
ENSMUSG00000025816	Sec61a2	Sec61, alpha subunit 2 (S. cerevisiae) [Source:MGI Symbol;Acc:MGI:1931071]
ENSMUSG00000041571	Sepw1	selenoprotein W, muscle 1 [Source:MGI Symbol;Acc:MGI:1100878]
ENSMUSG00000036371	Serbp1	serpine1 mRNA binding protein 1 [Source:MGI Symbol;Acc:MGI:1914120]
ENSMUSG00000028893	Sesn2	sestrin 2 [Source:MGI Symbol;Acc:MGI:2651874]
ENSMUSG00000024548	Setbp1	SET binding protein 1 [Source:MGI Symbol;Acc:MGI:1933199]
ENSMUSG00000042308	Setd1a	SET domain containing 1A [Source:MGI Symbol;Acc:MGI:2446244]
ENSMUSG00000040451	Sgms1	sphingomyelin synthase 1 [Source:MGI Symbol;Acc:MGI:2444110]
ENSMUSG00000045180	Shroom2	shroom family member 2 [Source:MGI Symbol;Acc:MGI:107194]
ENSMUSG00000022462	Slc38a2	solute carrier family 38, member 2 [Source:MGI Symbol;Acc:MGI:1915010]
ENSMUSG00000029650	Slc46a3	solute carrier family 46, member 3 [Source:MGI Symbol;Acc:MGI:1918956]
ENSMUSG00000000792	Slc5a5	solute carrier family 5 (sodium iodide symporter), member 5 [Source:MGI Symbol;Acc:MGI:2149330]
ENSMUSG00000000958	Slc7a7	solute carrier family 7 (cationic amino acid transporter, y+ system), member 7 [Source:MGI Symbol;Acc:MGI:1337120]
ENSMUSG00000028483	Snapc3	small nuclear RNA activating complex, polypeptide 3 [Source:MGI Symbol;Acc:MGI:1916338]
ENSMUSG00000064634	SNORA1	Small nucleolar RNA SNORA1 [Source:RFAM;Acc:RF00408]
ENSMUSG00000065642	Snora69	small nucleolar RNA, H/ACA box 69 [Source:MGI Symbol;Acc:MGI:2148180]
ENSMUSG00000065226	SNORA8	Small nucleolar RNA SNORA8 [Source:RFAM;Acc:RF00393]
ENSMUSG00000089571	snoU105B	Small nucleolar RNA U105B [Source:RFAM;Acc:RF01173]
ENSMUSG00000064797	snoZ40	Small nucleolar RNA Z40 [Source:RFAM;Acc:RF00342]
ENSMUSG00000037326	Solh	small optic lobes homolog (Drosophila) [Source:MGI Symbol;Acc:MGI:1355075]
ENSMUSG00000076431	Sox4	SRY-box containing gene 4 [Source:MGI Symbol;Acc:MGI:98366]
ENSMUSG00000038560	Sp6	trans-acting transcription factor 6 [Source:MGI Symbol;Acc:MGI:1932575]
ENSMUSG00000042331	Specc1	sperm antigen with calponin homology and coiled-coil domains 1 [Source:MGI Symbol;Acc:MGI:2442356]
ENSMUSG00000057342	Sphk2	sphingosine kinase 2 [Source:MGI Symbol;Acc:MGI:1861380]
ENSMUSG00000015837	Sqstm1	sequestosome 1 [Source:MGI Symbol;Acc:MGI:107931]
ENSMUSG00000028911	Srsf4	serine/arginine-rich splicing factor 4 [Source:MGI Symbol;Acc:MGI:1890577]
ENSMUSG00000068923	Syt11	synaptotagmin XI [Source:MGI Symbol;Acc:MGI:1859547]
ENSMUSG00000031939	Taf1d	TATA box binding protein (Tbp)-associated factor, RNA polymerase I, D [Source:MGI Symbol;Acc:MGI:1922566]
ENSMUSG00000038697	Taf5l	TAF5-like RNA polymerase II, p300/CBP-associated factor (PCAF)-associated factor [Source:MGI Symbol;Acc:MGI:1919039]
ENSMUSG00000036980	Taf6	TAF6 RNA polymerase II, TATA box binding protein (TBP)-associated factor [Source:MGI Symbol;Acc:MGI:109129]
ENSMUSG00000024308	Tapbp	TAP binding protein [Source:MGI Symbol;Acc:MGI:1201689]
ENSMUSG00000042492	Tbc1d10b	TBC1 domain family, member 10b [Source:MGI Symbol;Acc:MGI:1915699]
ENSMUSG00000039201	Tbc1d25	TBC1 domain family, member 25 [Source:MGI Symbol;Acc:MGI:2444862]
ENSMUSG00000031709	Tbc1d9	TBC1 domain family, member 9 [Source:MGI Symbol;Acc:MGI:1918560]
ENSMUSG00000047146	Tet1	tet methylcytosine dioxygenase 1 [Source:MGI Symbol;Acc:MGI:1098693]
ENSMUSG00000032219	Tex9	testis expressed gene 9 [Source:MGI Symbol;Acc:MGI:1201610]
ENSMUSG00000090626	Tex9	testis expressed gene 9 [Source:MGI Symbol;Acc:MGI:1201610]
ENSMUSG00000024642	Tle4	transducin-like enhancer of split 4, homolog of Drosophila E(spl) [Source:MGI Symbol;Acc:MGI:104633]
ENSMUSG00000024799	Tm7sf2	transmembrane 7 superfamily member 2 [Source:MGI Symbol;Acc:MGI:1920416]
ENSMUSG00000025571	Tnrc6c	trinucleotide repeat containing 6C [Source:MGI Symbol;Acc:MGI:2443265]
ENSMUSG00000033014	Trim33	tripartite motif-containing 33 [Source:MGI Symbol;Acc:MGI:2137357]
ENSMUSG00000033949	Trim36	tripartite motif-containing 36 [Source:MGI Symbol;Acc:MGI:106264]
ENSMUSG00000040365	Trim41	tripartite motif-containing 41 [Source:MGI Symbol;Acc:MGI:2384814]
ENSMUSG00000033088	Triobp	TRIO and F-actin binding protein [Source:MGI Symbol;Acc:MGI:1349410]
ENSMUSG00000059552	Trp53	transformation related protein 53 [Source:MGI Symbol;Acc:MGI:98834]
ENSMUSG00000028211	Trp53inp1	transformation related protein 53 inducible nuclear protein 1 [Source:MGI Symbol;Acc:MGI:1926609]
ENSMUSG00000026956	Uap1l1	UDP-N-acteylglucosamine pyrophosphorylase 1-like 1 [Source:MGI Symbol;Acc:MGI:2443318]
ENSMUSG00000020770	Unk	unkempt homolog (Drosophila) [Source:MGI Symbol;Acc:MGI:2442456]
ENSMUSG00000049680	Urgcp	upregulator of cell proliferation [Source:MGI Symbol;Acc:MGI:1919296]
ENSMUSG00000032267	Usp28	ubiquitin specific peptidase 28 [Source:MGI Symbol;Acc:MGI:2442293]
ENSMUSG00000034235	Usp54	ubiquitin specific peptidase 54 [Source:MGI Symbol;Acc:MGI:1926037]
ENSMUSG00000019820	Utrn	utrophin [Source:MGI Symbol;Acc:MGI:104631]
ENSMUSG00000030534	Vps33b	vacuolar protein sorting 33B (yeast) [Source:MGI Symbol;Acc:MGI:2446237]
ENSMUSG00000039382	Wdr45	WD repeat domain 45 [Source:MGI Symbol;Acc:MGI:1859606]
ENSMUSG00000000561	Wdr77	WD repeat domain 77 [Source:MGI Symbol;Acc:MGI:1917715]
ENSMUSG00000071074	Yipf3	Yip1 domain family, member 3 [Source:MGI Symbol;Acc:MGI:106280]
ENSMUSG00000051391	Ywhag	tyrosine 3-monooxygenase/tryptophan 5-monooxygenase activation protein, gamma polypeptide [Source:MGI Symbol;Acc:MGI:108109]
ENSMUSG00000051390	Zbtb22	zinc finger and BTB domain containing 22 [Source:MGI Symbol;Acc:MGI:1931870]
ENSMUSG00000038872	Zfhx3	zinc finger homeobox 3 [Source:MGI Symbol;Acc:MGI:99948]
ENSMUSG00000048897	Zfp710	zinc finger protein 710 [Source:MGI Symbol;Acc:MGI:1921747]
ENSMUSG00000054716	Zfp771	zinc finger protein 771 [Source:MGI Symbol;Acc:MGI:2442050]
ENSMUSG00000055102	Zfp819	zinc finger protein 819 [Source:MGI Symbol;Acc:MGI:1921650]
ENSMUSG00000024695	Zfp91	zinc finger protein 91 [Source:MGI Symbol;Acc:MGI:104854]
ENSMUSG00000061524	Zic2	zinc finger protein of the cerebellum 2 [Source:MGI Symbol;Acc:MGI:106679]
ENSMUSG00000041703	Zic5	zinc finger protein of the cerebellum 5 [Source:MGI Symbol;Acc:MGI:1929518]
ENSMUSG00000000823	Znf512b	zinc finger protein 512B [Source:MGI Symbol;Acc:MGI:2685478]

## Sheet: Dataset S9
Dataset S9: Genes downregulated in Prdm4∆ZF/∆ZF (P ≤ 1E-3) with Smad2 binding ±10kb (Lee et al.).
Ensembl Gene ID	Associated Gene Name	Description
ENSMUSG00000020973	1110034A24Rik	RIKEN cDNA 1110034A24 gene [Source:MGI Symbol;Acc:MGI:1923566]
ENSMUSG00000051319	1500011K16Rik	RIKEN cDNA 1500011K16 gene [Source:MGI Symbol;Acc:MGI:1915135]
ENSMUSG00000025500	1600016N20Rik	RIKEN cDNA 1600016N20 gene [Source:MGI Symbol;Acc:MGI:1919250]
ENSMUSG00000043629	1700019D03Rik	RIKEN cDNA 1700019D03 gene [Source:MGI Symbol;Acc:MGI:1914330]
ENSMUSG00000024645	1700034H14Rik	RIKEN cDNA 1700034H14 gene [Source:MGI Symbol;Acc:MGI:1920595]
ENSMUSG00000071653	1810009A15Rik	RIKEN cDNA 1810009A15 gene [Source:MGI Symbol;Acc:MGI:1913526]
ENSMUSG00000028295	1810030N24Rik	RIKEN cDNA 1810030N24 gene [Source:MGI Symbol;Acc:MGI:1913541]
ENSMUSG00000039670	1810049H13Rik	RIKEN cDNA 1810049H13 gene [Source:MGI Symbol;Acc:MGI:1913681]
ENSMUSG00000045107	1810063B07Rik	RIKEN cDNA 1810063B07 gene [Source:MGI Symbol;Acc:MGI:1914759]
ENSMUSG00000030587	2200002D01Rik	RIKEN cDNA 2200002D01 gene [Source:MGI Symbol;Acc:MGI:1919525]
ENSMUSG00000079283	2310009B15Rik	RIKEN cDNA 2310009B15 gene [Source:MGI Symbol;Acc:MGI:1916799]
ENSMUSG00000031458	2410022L05Rik	RIKEN cDNA 2410022L05 gene [Source:MGI Symbol;Acc:MGI:1913673]
ENSMUSG00000071180	2810008M24Rik	RIKEN cDNA 2810008M24 gene [Source:MGI Symbol;Acc:MGI:1922866]
ENSMUSG00000041396	2810422O20Rik	RIKEN cDNA 2810422O20 gene [Source:MGI Symbol;Acc:MGI:1917212]
ENSMUSG00000087687	2900053A13Rik	RIKEN cDNA 2900053A13 gene [Source:MGI Symbol;Acc:MGI:3615306]
ENSMUSG00000085355	3010003L21Rik	RIKEN cDNA 3010003L21 gene [Source:MGI Symbol;Acc:MGI:1924094]
ENSMUSG00000025102	3110040N11Rik	RIKEN cDNA 3110040N11 gene [Source:MGI Symbol;Acc:MGI:1914540]
ENSMUSG00000010453	4632411B12Rik	RIKEN cDNA 4632411B12 gene [Source:MGI Symbol;Acc:MGI:1918055]
ENSMUSG00000039693	5730528L13Rik	RIKEN cDNA 5730528L13 gene [Source:MGI Symbol;Acc:MGI:1913915]
ENSMUSG00000022070	6720463M24Rik	RIKEN cDNA 6720463M24 gene [Source:MGI Symbol;Acc:MGI:1924994]
ENSMUSG00000031960	Aars	alanyl-tRNA synthetase [Source:MGI Symbol;Acc:MGI:2384560]
ENSMUSG00000093105	AC153918.1
ENSMUSG00000036138	Acaa1a	acetyl-Coenzyme A acyltransferase 1A [Source:MGI Symbol;Acc:MGI:2148491]
ENSMUSG00000020532	Acaca	acetyl-Coenzyme A carboxylase alpha [Source:MGI Symbol;Acc:MGI:108451]
ENSMUSG00000023832	Acat2	acetyl-Coenzyme A acetyltransferase 2 [Source:MGI Symbol;Acc:MGI:87871]
ENSMUSG00000028937	Acot7	acyl-CoA thioesterase 7 [Source:MGI Symbol;Acc:MGI:1917275]
ENSMUSG00000028093	Acp6	acid phosphatase 6, lysophosphatidic [Source:MGI Symbol;Acc:MGI:1931010]
ENSMUSG00000015143	Actn1	actinin, alpha 1 [Source:MGI Symbol;Acc:MGI:2137706]
ENSMUSG00000037351	Actr1b	ARP1 actin-related protein 1 homolog B, centractin beta (yeast) [Source:MGI Symbol;Acc:MGI:1917446]
ENSMUSG00000023262	Acy1	aminoacylase 1 [Source:MGI Symbol;Acc:MGI:87913]
ENSMUSG00000025964	Adam23	a disintegrin and metallopeptidase domain 23 [Source:MGI Symbol;Acc:MGI:1345162]
ENSMUSG00000028138	Adh5	alcohol dehydrogenase 5 (class III), chi polypeptide [Source:MGI Symbol;Acc:MGI:87929]
ENSMUSG00000026457	Adipor1	adiponectin receptor 1 [Source:MGI Symbol;Acc:MGI:1919924]
ENSMUSG00000026491	Ahctf1	AT hook containing transcription factor 1 [Source:MGI Symbol;Acc:MGI:1915033]
ENSMUSG00000069833	Ahnak	AHNAK nucleoprotein (desmoyokin) [Source:MGI Symbol;Acc:MGI:1316648]
ENSMUSG00000010290	AI597479	expressed sequence AI597479 [Source:MGI Symbol;Acc:MGI:2138299]
ENSMUSG00000038729	Akap2	A kinase (PRKA) anchor protein 2 [Source:MGI Symbol;Acc:MGI:1306795]
ENSMUSG00000028692	Akr1a1	aldo-keto reductase family 1, member A1 (aldehyde reductase) [Source:MGI Symbol;Acc:MGI:1929955]
ENSMUSG00000030695	Aldoa	aldolase A, fructose-bisphosphate [Source:MGI Symbol;Acc:MGI:87994]
ENSMUSG00000023047	Amhr2	anti-Mullerian hormone type 2 receptor [Source:MGI Symbol;Acc:MGI:105062]
ENSMUSG00000070385	Ampd1	adenosine monophosphate deaminase 1 [Source:MGI Symbol;Acc:MGI:88015]
ENSMUSG00000026199	Ankzf1	ankyrin repeat and zinc finger domain containing 1 [Source:MGI Symbol;Acc:MGI:1098746]
ENSMUSG00000032249	Anp32a	acidic (leucine-rich) nuclear phosphoprotein 32 family, member A [Source:MGI Symbol;Acc:MGI:108447]
ENSMUSG00000020955	Ap4s1	adaptor-related protein complex AP-4, sigma 1 [Source:MGI Symbol;Acc:MGI:1337065]
ENSMUSG00000028070	Apoa1bp	apolipoprotein A-I binding protein [Source:MGI Symbol;Acc:MGI:2180167]
ENSMUSG00000022548	Apod	apolipoprotein D [Source:MGI Symbol;Acc:MGI:88056]
ENSMUSG00000006589	Aprt	adenine phosphoribosyl transferase [Source:MGI Symbol;Acc:MGI:88061]
ENSMUSG00000031389	Arhgap4	Rho GTPase activating protein 4 [Source:MGI Symbol;Acc:MGI:2159577]
ENSMUSG00000040345	Arhgap9	Rho GTPase activating protein 9 [Source:MGI Symbol;Acc:MGI:2143764]
ENSMUSG00000037509	Arhgef4	Rho guanine nucleotide exchange factor (GEF) 4 [Source:MGI Symbol;Acc:MGI:2442507]
ENSMUSG00000033460	Armcx1	armadillo repeat containing, X-linked 1 [Source:MGI Symbol;Acc:MGI:1925498]
ENSMUSG00000007656	Arpp19	cAMP-regulated phosphoprotein 19 [Source:MGI Symbol;Acc:MGI:1891691]
ENSMUSG00000034768	Asb16	ankyrin repeat and SOCS box-containing 16 [Source:MGI Symbol;Acc:MGI:2654437]
ENSMUSG00000021619	Atg10	autophagy-related 10 (yeast) [Source:MGI Symbol;Acc:MGI:1914045]
ENSMUSG00000018585	Atox1	ATX1 (antioxidant protein 1) homolog 1 (yeast) [Source:MGI Symbol;Acc:MGI:1333855]
ENSMUSG00000029467	Atp2a2	ATPase, Ca++ transporting, cardiac muscle, slow twitch 2 [Source:MGI Symbol;Acc:MGI:88110]
ENSMUSG00000003072	Atp5d	ATP synthase, H+ transporting, mitochondrial F1 complex, delta subunit [Source:MGI Symbol;Acc:MGI:1913293]
ENSMUSG00000000563	Atp5f1	ATP synthase, H+ transporting, mitochondrial F0 complex, subunit B1 [Source:MGI Symbol;Acc:MGI:1100495]
ENSMUSG00000018770	Atp5g3	ATP synthase, H+ transporting, mitochondrial F0 complex, subunit C3 (subunit 9) [Source:MGI Symbol;Acc:MGI:2442035]
ENSMUSG00000022956	Atp5o	ATP synthase, H+ transporting, mitochondrial F1 complex, O subunit [Source:MGI Symbol;Acc:MGI:106341]
ENSMUSG00000039741	Bahcc1	BAH domain and coiled-coil containing 1 [Source:MGI Symbol;Acc:MGI:2679272]
ENSMUSG00000024844	Banf1	barrier to autointegration factor 1 [Source:MGI Symbol;Acc:MGI:1346330]
ENSMUSG00000041406	BC055324	cDNA sequence BC055324 [Source:MGI Symbol;Acc:MGI:3590554]
ENSMUSG00000018752	BC096441	cDNA sequence BC096441 [Source:MGI Symbol;Acc:MGI:3845075]
ENSMUSG00000020650	Bcap29	B cell receptor associated protein 29 [Source:MGI Symbol;Acc:MGI:101917]
ENSMUSG00000030103	Bhlhe40	basic helix-loop-helix family, member e40 [Source:MGI Symbol;Acc:MGI:1097714]
ENSMUSG00000022914	Brwd1	bromodomain and WD repeat domain containing 1 [Source:MGI Symbol;Acc:MGI:1890651]
ENSMUSG00000038722	Bud31	BUD31 homolog (yeast) [Source:MGI Symbol;Acc:MGI:2141291]
ENSMUSG00000087566	C920006O11Rik	RIKEN cDNA C920006O11 gene [Source:MGI Symbol;Acc:MGI:2443759]
ENSMUSG00000036438	Calm2	calmodulin 2 [Source:MGI Symbol;Acc:MGI:103250]
ENSMUSG00000019370	Calm3	calmodulin 3 [Source:MGI Symbol;Acc:MGI:103249]
ENSMUSG00000046447	Camk2n1	calcium/calmodulin-dependent protein kinase II inhibitor 1 [Source:MGI Symbol;Acc:MGI:1913509]
ENSMUSG00000051146	Camk2n2	calcium/calmodulin-dependent protein kinase II inhibitor 2 [Source:MGI Symbol;Acc:MGI:1920297]
ENSMUSG00000001794	Capns1	calpain, small subunit 1 [Source:MGI Symbol;Acc:MGI:88266]
ENSMUSG00000031641	Cbr4	carbonyl reductase 4 [Source:MGI Symbol;Acc:MGI:2384567]
ENSMUSG00000020074	Ccar1	cell division cycle and apoptosis regulator 1 [Source:MGI Symbol;Acc:MGI:1914750]
ENSMUSG00000042111	Ccdc115	coiled-coil domain containing 115 [Source:MGI Symbol;Acc:MGI:1916918]
ENSMUSG00000017188	Ccdc56	coiled-coil domain containing 56 [Source:MGI Symbol;Acc:MGI:1098757]
ENSMUSG00000070871	Ccnyl1	cyclin Y-like 1 [Source:MGI Symbol;Acc:MGI:2138614]
ENSMUSG00000017499	Cdc6	cell division cycle 6 homolog (S. cerevisiae) [Source:MGI Symbol;Acc:MGI:1345150]
ENSMUSG00000055612	Cdca7	cell division cycle associated 7 [Source:MGI Symbol;Acc:MGI:1914203]
ENSMUSG00000018669	Cdk5rap3	CDK5 regulatory subunit associated protein 3 [Source:MGI Symbol;Acc:MGI:1933126]
ENSMUSG00000037664	Cdkn1c	cyclin-dependent kinase inhibitor 1C (P57) [Source:MGI Symbol;Acc:MGI:104564]
ENSMUSG00000022945	Chaf1b	chromatin assembly factor 1, subunit B (p60) [Source:MGI Symbol;Acc:MGI:1314881]
ENSMUSG00000026034	Clk1	CDC-like kinase 1 [Source:MGI Symbol;Acc:MGI:107403]
ENSMUSG00000020385	Clk4	CDC like kinase 4 [Source:MGI Symbol;Acc:MGI:1098551]
ENSMUSG00000001829	Clpb	ClpB caseinolytic peptidase B homolog (E. coli) [Source:MGI Symbol;Acc:MGI:1100517]
ENSMUSG00000006782	Cnp	2',3'-cyclic nucleotide 3' phosphodiesterase [Source:MGI Symbol;Acc:MGI:88437]
ENSMUSG00000020173	Cobl	cordon-bleu [Source:MGI Symbol;Acc:MGI:105056]
ENSMUSG00000055041	Commd5	COMM domain containing 5 [Source:MGI Symbol;Acc:MGI:1913648]
ENSMUSG00000026240	Cops7b	COP9 (constitutive photomorphogenic) homolog, subunit 7b (Arabidopsis thaliana) [Source:MGI Symbol;Acc:MGI:1349388]
ENSMUSG00000061518	Cox5b	cytochrome c oxidase, subunit Vb [Source:MGI Symbol;Acc:MGI:88475]
ENSMUSG00000036751	Cox6b1	cytochrome c oxidase, subunit VIb polypeptide 1 [Source:MGI Symbol;Acc:MGI:107460]
ENSMUSG00000074218	Cox7a1	cytochrome c oxidase, subunit VIIa 1 [Source:MGI Symbol;Acc:MGI:1316714]
ENSMUSG00000017778	Cox7c	cytochrome c oxidase, subunit VIIc [Source:MGI Symbol;Acc:MGI:103226]
ENSMUSG00000029034	Cpsf3l	cleavage and polyadenylation specific factor 3-like [Source:MGI Symbol;Acc:MGI:1919207]
ENSMUSG00000007888	Crlf1	cytokine receptor-like factor 1 [Source:MGI Symbol;Acc:MGI:1340030]
ENSMUSG00000032482	Cspg5	chondroitin sulfate proteoglycan 5 [Source:MGI Symbol;Acc:MGI:1352747]
ENSMUSG00000078429	Ctdsp2	CTD (carboxy-terminal domain, RNA polymerase II, polypeptide A) small phosphatase 2 [Source:MGI Symbol;Acc:MGI:1098748]
ENSMUSG00000029686	Cul1	cullin 1 [Source:MGI Symbol;Acc:MGI:1349658]
ENSMUSG00000026456	Cyb5r1	cytochrome b5 reductase 1 [Source:MGI Symbol;Acc:MGI:1919267]
ENSMUSG00000068921	Dap3	death associated protein 3 [Source:MGI Symbol;Acc:MGI:1929538]
ENSMUSG00000026356	Dars	aspartyl-tRNA synthetase [Source:MGI Symbol;Acc:MGI:2442544]
ENSMUSG00000026709	Dars2	aspartyl-tRNA synthetase 2 (mitochondrial) [Source:MGI Symbol;Acc:MGI:2442510]
ENSMUSG00000038633	Degs1	degenerative spermatocyte homolog 1 (Drosophila) [Source:MGI Symbol;Acc:MGI:1097711]
ENSMUSG00000026208	Des	desmin [Source:MGI Symbol;Acc:MGI:94885]
ENSMUSG00000042699	Dhx9	DEAH (Asp-Glu-Ala-His) box polypeptide 9 [Source:MGI Symbol;Acc:MGI:108177]
ENSMUSG00000016181	Diexf	digestive organ expansion factor homolog (zebrafish) [Source:MGI Symbol;Acc:MGI:2138080]
ENSMUSG00000030708	Dnajb13	DnaJ (Hsp40) related, subfamily B, member 13 [Source:MGI Symbol;Acc:MGI:1916637]
ENSMUSG00000044595	Dnd1	dead end homolog 1 (zebrafish) [Source:MGI Symbol;Acc:MGI:2447763]
ENSMUSG00000026810	Dpm2	dolichol-phosphate (beta-D) mannosyltransferase 2 [Source:MGI Symbol;Acc:MGI:1330238]
ENSMUSG00000037474	Dtl	denticleless homolog (Drosophila) [Source:MGI Symbol;Acc:MGI:1924093]
ENSMUSG00000026281	Dtymk	deoxythymidylate kinase [Source:MGI Symbol;Acc:MGI:108396]
ENSMUSG00000016526	Dyrk3	dual-specificity tyrosine-(Y)-phosphorylation regulated kinase 3 [Source:MGI Symbol;Acc:MGI:1330300]
ENSMUSG00000025967	Eef1b2	eukaryotic translation elongation factor 1 beta 2 [Source:MGI Symbol;Acc:MGI:1929520]
ENSMUSG00000036698	Eif2c2	eukaryotic translation initiation factor 2C, 2 [Source:MGI Symbol;Acc:MGI:2446632]
ENSMUSG00000093631	Eif2c2	eukaryotic translation initiation factor 2C, 2 [Source:MGI Symbol;Acc:MGI:2446632]
ENSMUSG00000028798	Eif3i	eukaryotic translation initiation factor 3, subunit I [Source:MGI Symbol;Acc:MGI:1860763]
ENSMUSG00000003410	Elavl3	ELAV (embryonic lethal, abnormal vision, Drosophila)-like 3 (Hu antigen C) [Source:MGI Symbol;Acc:MGI:109157]
ENSMUSG00000026436	Elk4	ELK4, member of ETS oncogene family [Source:MGI Symbol;Acc:MGI:102853]
ENSMUSG00000032349	Elovl5	ELOVL family member 5, elongation of long chain fatty acids (yeast) [Source:MGI Symbol;Acc:MGI:1916051]
ENSMUSG00000060600	Eno3	enolase 3, beta muscle [Source:MGI Symbol;Acc:MGI:95395]
ENSMUSG00000022099	Epb4.9	erythrocyte protein band 4.9 [Source:MGI Symbol;Acc:MGI:99670]
ENSMUSG00000028664	Ephb2	Eph receptor B2 [Source:MGI Symbol;Acc:MGI:99611]
ENSMUSG00000031160	Eras	ES cell-expressed Ras [Source:MGI Symbol;Acc:MGI:2665023]
ENSMUSG00000040857	Erf	Ets2 repressor factor [Source:MGI Symbol;Acc:MGI:109637]
ENSMUSG00000021255	Esrrb	estrogen related receptor, beta [Source:MGI Symbol;Acc:MGI:1346832]
ENSMUSG00000022895	Ets2	E26 avian leukemia oncogene 2, 3' domain [Source:MGI Symbol;Acc:MGI:95456]
ENSMUSG00000029687	Ezh2	enhancer of zeste homolog 2 (Drosophila) [Source:MGI Symbol;Acc:MGI:107940]
ENSMUSG00000041040	Fam117b	family with sequence similarity 117, member B [Source:MGI Symbol;Acc:MGI:1920000]
ENSMUSG00000038174	Fam126b	family with sequence similarity 126, member B [Source:MGI Symbol;Acc:MGI:1098784]
ENSMUSG00000033478	Fam160b1	family with sequence similarity 160, member B1 [Source:MGI Symbol;Acc:MGI:2147545]
ENSMUSG00000036186	Fam69b	family with sequence similarity 69, member B [Source:MGI Symbol;Acc:MGI:1927576]
ENSMUSG00000059743	Fdps	farnesyl diphosphate synthetase [Source:MGI Symbol;Acc:MGI:104888]
ENSMUSG00000022101	Fgf17	fibroblast growth factor 17 [Source:MGI Symbol;Acc:MGI:1202401]
ENSMUSG00000057967	Fgf18	fibroblast growth factor 18 [Source:MGI Symbol;Acc:MGI:1277980]
ENSMUSG00000042642	Flad1	RFad1, flavin adenine dinucleotide synthetase, homolog (yeast) [Source:MGI Symbol;Acc:MGI:2443030]
ENSMUSG00000068699	Flnc	filamin C, gamma [Source:MGI Symbol;Acc:MGI:95557]
ENSMUSG00000059714	Flot1	flotillin 1 [Source:MGI Symbol;Acc:MGI:1100500]
ENSMUSG00000023991	Foxp4	forkhead box P4 [Source:MGI Symbol;Acc:MGI:1921373]
ENSMUSG00000028034	Fubp1	far upstream element (FUSE) binding protein 1 [Source:MGI Symbol;Acc:MGI:1196294]
ENSMUSG00000004988	Fxyd4	FXYD domain-containing ion transport regulator 4 [Source:MGI Symbol;Acc:MGI:1889005]
ENSMUSG00000081683	Fzd10	frizzled homolog 10 (Drosophila) [Source:MGI Symbol;Acc:MGI:2136761]
ENSMUSG00000089856	Fzd10	frizzled homolog 10 (Drosophila) [Source:MGI Symbol;Acc:MGI:2136761]
ENSMUSG00000045005	Fzd5	frizzled homolog 5 (Drosophila) [Source:MGI Symbol;Acc:MGI:108571]
ENSMUSG00000072571	G630016D24Rik	RIKEN cDNA G630016D24 gene [Source:MGI Symbol;Acc:MGI:3588246]
ENSMUSG00000015312	Gadd45b	growth arrest and DNA-damage-inducible 45 beta [Source:MGI Symbol;Acc:MGI:107776]
ENSMUSG00000020766	Galk1	galactokinase 1 [Source:MGI Symbol;Acc:MGI:95730]
ENSMUSG00000057666	Gapdh	glyceraldehyde-3-phosphate dehydrogenase [Source:MGI Symbol;Acc:MGI:95640]
ENSMUSG00000029536	Gatc	glutamyl-tRNA(Gln) amidotransferase, subunit C homolog (bacterial) [Source:MGI Symbol;Acc:MGI:1923776]
ENSMUSG00000048731	Ggnbp1	gametogenetin binding protein 1 [Source:MGI Symbol;Acc:MGI:3055306]
ENSMUSG00000031821	Gins2	GINS complex subunit 2 (Psf2 homolog) [Source:MGI Symbol;Acc:MGI:1921019]
ENSMUSG00000044005	Gls2	glutaminase 2 (liver, mitochondrial) [Source:MGI Symbol;Acc:MGI:2143539]
ENSMUSG00000079941	Gm11273	predicted gene 11273 [Source:MGI Symbol;Acc:MGI:3649411]
ENSMUSG00000082729	Gm14845	predicted gene 14845 [Source:MGI Symbol;Acc:MGI:3704515]
ENSMUSG00000064263	Gm1631	predicted gene 1631 [Source:MGI Symbol;Acc:MGI:2686477]
ENSMUSG00000072255	Gm16382	predicted pseudogene 16382 [Source:MGI Symbol;Acc:MGI:3648194]
ENSMUSG00000092595	Gm20427	predicted gene 20427 [Source:MGI Symbol;Acc:MGI:5141892]
ENSMUSG00000040540	Gm9770	predicted gene 9770 [Source:MGI Symbol;Acc:MGI:3708545]
ENSMUSG00000048603	Gm9828	predicted gene 9828 [Source:MGI Symbol;Acc:MGI:3642913]
ENSMUSG00000053724	Gm9918	predicted gene 9918 [Source:MGI Symbol;Acc:MGI:3646315]
ENSMUSG00000030245	Golt1b	golgi transport 1 homolog B (S. cerevisiae) [Source:MGI Symbol;Acc:MGI:1914214]
ENSMUSG00000020946	Gosr2	golgi SNAP receptor complex member 2 [Source:MGI Symbol;Acc:MGI:1927204]
ENSMUSG00000031672	Got2	glutamate oxaloacetate transaminase 2, mitochondrial [Source:MGI Symbol;Acc:MGI:95792]
ENSMUSG00000039210	Gpatch2	G patch domain containing 2 [Source:MGI Symbol;Acc:MGI:1915019]
ENSMUSG00000026827	Gpd2	glycerol phosphate dehydrogenase 2, mitochondrial [Source:MGI Symbol;Acc:MGI:99778]
ENSMUSG00000032641	Gpr19	G protein-coupled receptor 19 [Source:MGI Symbol;Acc:MGI:892973]
ENSMUSG00000000531	Grasp	GRP1 (general receptor for phosphoinositides 1)-associated scaffold protein [Source:MGI Symbol;Acc:MGI:1860303]
ENSMUSG00000041303	Gtf3c3	general transcription factor IIIC, polypeptide 3 [Source:MGI Symbol;Acc:MGI:2138383]
ENSMUSG00000073411	H2-D1	histocompatibility 2, D region locus 1 [Source:MGI Symbol;Acc:MGI:95896]
ENSMUSG00000061232	H2-K1	histocompatibility 2, K1, K region [Source:MGI Symbol;Acc:MGI:95904]
ENSMUSG00000073422	H2-Ke6	H2-K region expressed gene 6 [Source:MGI Symbol;Acc:MGI:95911]
ENSMUSG00000024459	H2-M5	histocompatibility 2, M region locus 5 [Source:MGI Symbol;Acc:MGI:95917]
ENSMUSG00000060032	H2afj	H2A histone family, member J [Source:MGI Symbol;Acc:MGI:3606192]
ENSMUSG00000037894	H2afz	H2A histone family, member Z [Source:MGI Symbol;Acc:MGI:1888388]
ENSMUSG00000060743	H3f3a	H3 histone, family 3A [Source:MGI Symbol;Acc:MGI:1097686]
ENSMUSG00000061046	Haghl	hydroxyacylglutathione hydrolase-like [Source:MGI Symbol;Acc:MGI:1919877]
ENSMUSG00000020017	Hal	histidine ammonia lyase [Source:MGI Symbol;Acc:MGI:96010]
ENSMUSG00000034088	Hdlbp	high density lipoprotein (HDL) binding protein [Source:MGI Symbol;Acc:MGI:99256]
ENSMUSG00000022528	Hes1	hairy and enhancer of split 1 (Drosophila) [Source:MGI Symbol;Acc:MGI:104853]
ENSMUSG00000071478	Hist1h2ad	histone cluster 1, H2ad [Source:MGI Symbol;Acc:MGI:2448289]
ENSMUSG00000061991	Hist1h2af	histone cluster 1, H2af [Source:MGI Symbol;Acc:MGI:2448309]
ENSMUSG00000069301	Hist1h2ag	histone cluster 1, H2ag [Source:MGI Symbol;Acc:MGI:2448293]
ENSMUSG00000069302	Hist1h2ah	histone cluster 1, H2ah [Source:MGI Symbol;Acc:MGI:2448295]
ENSMUSG00000071516	Hist1h2ai	histone cluster 1, H2ai [Source:MGI Symbol;Acc:MGI:2448457]
ENSMUSG00000063021	Hist1h2ak	histone cluster 1, H2ak [Source:MGI Symbol;Acc:MGI:2448297]
ENSMUSG00000069309	Hist1h2an	histone cluster 1, H2an [Source:MGI Symbol;Acc:MGI:2448300]
ENSMUSG00000069304	Hist1h2ap	histone cluster 1, H2ap [Source:MGI Symbol;Acc:MGI:3710573]
ENSMUSG00000063689	Hist2h2ab	histone cluster 2, H2ab [Source:MGI Symbol;Acc:MGI:2448314]
ENSMUSG00000000628	Hk2	hexokinase 2 [Source:MGI Symbol;Acc:MGI:1315197]
ENSMUSG00000032126	Hmbs	hydroxymethylbilane synthase [Source:MGI Symbol;Acc:MGI:96112]
ENSMUSG00000024095	Hnrpll	heterogeneous nuclear ribonucleoprotein L-like [Source:MGI Symbol;Acc:MGI:1919942]
ENSMUSG00000025980	Hspd1	heat shock protein 1 (chaperonin) [Source:MGI Symbol;Acc:MGI:96242]
ENSMUSG00000073676	Hspe1	heat shock protein 1 (chaperonin 10) [Source:MGI Symbol;Acc:MGI:104680]
ENSMUSG00000042745	Id1	inhibitor of DNA binding 1 [Source:MGI Symbol;Acc:MGI:96396]
ENSMUSG00000027406	Idh3b	isocitrate dehydrogenase 3 (NAD+) beta [Source:MGI Symbol;Acc:MGI:2158650]
ENSMUSG00000003541	Ier3	immediate early response 3 [Source:MGI Symbol;Acc:MGI:104814]
ENSMUSG00000029814	Igf2bp3	insulin-like growth factor 2 mRNA binding protein 3 [Source:MGI Symbol;Acc:MGI:1890359]
ENSMUSG00000039323	Igfbp2	insulin-like growth factor binding protein 2 [Source:MGI Symbol;Acc:MGI:96437]
ENSMUSG00000024474	Ik	IK cytokine [Source:MGI Symbol;Acc:MGI:1345142]
ENSMUSG00000026127	Imp4	IMP4, U3 small nucleolar ribonucleoprotein, homolog (yeast) [Source:MGI Symbol;Acc:MGI:106572]
ENSMUSG00000045969	Ing1	inhibitor of growth family, member 1 [Source:MGI Symbol;Acc:MGI:1349481]
ENSMUSG00000026283	Ing5	inhibitor of growth family, member 5 [Source:MGI Symbol;Acc:MGI:1922816]
ENSMUSG00000044030	Irf2bp1	interferon regulatory factor 2 binding protein 1 [Source:MGI Symbol;Acc:MGI:2442159]
ENSMUSG00000051243	Islr2	immunoglobulin superfamily containing leucine-rich repeat 2 [Source:MGI Symbol;Acc:MGI:2444277]
ENSMUSG00000005947	Itgae	integrin alpha E, epithelial-associated [Source:MGI Symbol;Acc:MGI:1298377]
ENSMUSG00000028549	Itgb3bp	integrin beta 3 binding protein (beta3-endonexin) [Source:MGI Symbol;Acc:MGI:1914983]
ENSMUSG00000001281	Itgb7	integrin beta 7 [Source:MGI Symbol;Acc:MGI:96616]
ENSMUSG00000053062	Jam2	junction adhesion molecule 2 [Source:MGI Symbol;Acc:MGI:1933820]
ENSMUSG00000042099	Kank3	KN motif and ankyrin repeat domains 3 [Source:MGI Symbol;Acc:MGI:1098615]
ENSMUSG00000010830	Kdelr3	KDEL (Lys-Asp-Glu-Leu) endoplasmic reticulum protein retention receptor 3 [Source:MGI Symbol;Acc:MGI:2145953]
ENSMUSG00000018476	Kdm6b	KDM1 lysine (K)-specific demethylase 6B [Source:MGI Symbol;Acc:MGI:2448492]
ENSMUSG00000026455	Klhl12	kelch-like 12 (Drosophila) [Source:MGI Symbol;Acc:MGI:2385619]
ENSMUSG00000029414	Kntc1	kinetochore associated 1 [Source:MGI Symbol;Acc:MGI:2673709]
ENSMUSG00000062797	l7Rn6	lethal, Chr 7, Rinchik 6 [Source:MGI Symbol;Acc:MGI:96738]
ENSMUSG00000026479	Lamc2	laminin, gamma 2 [Source:MGI Symbol;Acc:MGI:99913]
ENSMUSG00000028062	Lamtor2	late endosomal/lysosomal adaptor, MAPK and MTOR activator 2 [Source:MGI Symbol;Acc:MGI:1932697]
ENSMUSG00000063229	Ldha	lactate dehydrogenase A [Source:MGI Symbol;Acc:MGI:96759]
ENSMUSG00000029199	Lias	lipoic acid synthetase [Source:MGI Symbol;Acc:MGI:1934604]
ENSMUSG00000022500	Litaf	LPS-induced TN factor [Source:MGI Symbol;Acc:MGI:1929512]
ENSMUSG00000020782	Llgl2	lethal giant larvae homolog 2 (Drosophila) [Source:MGI Symbol;Acc:MGI:1918843]
ENSMUSG00000031848	Lsm4	LSM4 homolog, U6 small nuclear RNA associated (S. cerevisiae) [Source:MGI Symbol;Acc:MGI:1354692]
ENSMUSG00000020863	Luc7l3	LUC7-like 3 (S. cerevisiae) [Source:MGI Symbol;Acc:MGI:1914934]
ENSMUSG00000001089	Luzp1	leucine zipper protein 1 [Source:MGI Symbol;Acc:MGI:107629]
ENSMUSG00000007458	M6pr	mannose-6-phosphate receptor, cation dependent [Source:MGI Symbol;Acc:MGI:96904]
ENSMUSG00000018411	Mapt	microtubule-associated protein tau [Source:MGI Symbol;Acc:MGI:97180]
ENSMUSG00000002870	Mcm2	minichromosome maintenance deficient 2 mitotin (S. cerevisiae) [Source:MGI Symbol;Acc:MGI:105380]
ENSMUSG00000041859	Mcm3	minichromosome maintenance deficient 3 (S. cerevisiae) [Source:MGI Symbol;Acc:MGI:101845]
ENSMUSG00000005410	Mcm5	minichromosome maintenance deficient 5, cell division cycle 46 (S. cerevisiae) [Source:MGI Symbol;Acc:MGI:103197]
ENSMUSG00000026355	Mcm6	minichromosome maintenance deficient 6 (MIS5 homolog, S. pombe) (S. cerevisiae) [Source:MGI Symbol;Acc:MGI:1298227]
ENSMUSG00000022109	Med4	mediator of RNA polymerase II transcription, subunit 4 homolog (yeast) [Source:MGI Symbol;Acc:MGI:1914631]
ENSMUSG00000002274	Metrn	meteorin, glial cell differentiation regulator [Source:MGI Symbol;Acc:MGI:1917333]
ENSMUSG00000026694	Mettl13	methyltransferase like 13 [Source:MGI Symbol;Acc:MGI:1918699]
ENSMUSG00000030876	Mettl9	methyltransferase like 9 [Source:MGI Symbol;Acc:MGI:1914862]
ENSMUSG00000074480	Mex3a	mex3 homolog A (C. elegans) [Source:MGI Symbol;Acc:MGI:1919890]
ENSMUSG00000048578	Mlec	malectin [Source:MGI Symbol;Acc:MGI:1924015]
ENSMUSG00000043131	Mob1a	MOB kinase activator 1A [Source:MGI Symbol;Acc:MGI:2442631]
ENSMUSG00000064120	Mocs1	molybdenum cofactor synthesis 1 [Source:MGI Symbol;Acc:MGI:1928904]
ENSMUSG00000030879	Mrpl17	mitochondrial ribosomal protein L17 [Source:MGI Symbol;Acc:MGI:1351608]
ENSMUSG00000021607	Mrpl36	mitochondrial ribosomal protein L36 [Source:MGI Symbol;Acc:MGI:2137228]
ENSMUSG00000028622	Mrpl37	mitochondrial ribosomal protein L37 [Source:MGI Symbol;Acc:MGI:1926268]
ENSMUSG00000062981	Mrpl42	mitochondrial ribosomal protein L42 [Source:MGI Symbol;Acc:MGI:1333774]
ENSMUSG00000054312	Mrps21	mitochondrial ribosomal protein S21 [Source:MGI Symbol;Acc:MGI:1913542]
ENSMUSG00000022022	Mtrf1	mitochondrial translational release factor 1 [Source:MGI Symbol;Acc:MGI:2384815]
ENSMUSG00000038982	Muted	muted [Source:MGI Symbol;Acc:MGI:2178598]
ENSMUSG00000017861	Mybl2	myeloblastosis oncogene-like 2 [Source:MGI Symbol;Acc:MGI:101785]
ENSMUSG00000034868	Myl12b	myosin, light chain 12B, regulatory [Source:MGI Symbol;Acc:MGI:107494]
ENSMUSG00000000631	Myo18a	myosin XVIIIA [Source:MGI Symbol;Acc:MGI:2667185]
ENSMUSG00000020437	Myo1g	myosin IG [Source:MGI Symbol;Acc:MGI:1927091]
ENSMUSG00000033186	Mzt1	mitotic spindle organizing protein 1 [Source:MGI Symbol;Acc:MGI:1924039]
ENSMUSG00000031388	Naa10	N(alpha)-acetyltransferase 10, NatA catalytic subunitNalpha acetyltransferase 10 [Source:MGI Symbol;Acc:MGI:1915255]
ENSMUSG00000002881	Nab1	Ngfi-A binding protein 1 [Source:MGI Symbol;Acc:MGI:107564]
ENSMUSG00000061315	Naca	nascent polypeptide-associated complex alpha polypeptide [Source:MGI Symbol;Acc:MGI:106095]
ENSMUSG00000012396	Nanog	Nanog homeobox [Source:MGI Symbol;Acc:MGI:1919200]
ENSMUSG00000022574	Naprt1	nicotinate phosphoribosyltransferase domain containing 1 [Source:MGI Symbol;Acc:MGI:2442664]
ENSMUSG00000026234	Ncl	nucleolin [Source:MGI Symbol;Acc:MGI:97286]
ENSMUSG00000035674	Ndufa3	NADH dehydrogenase (ubiquinone) 1 alpha subcomplex, 3 [Source:MGI Symbol;Acc:MGI:1913341]
ENSMUSG00000026032	Ndufb3	NADH dehydrogenase (ubiquinone) 1 beta subcomplex 3 [Source:MGI Symbol;Acc:MGI:1913745]
ENSMUSG00000005510	Ndufs3	NADH dehydrogenase (ubiquinone) Fe-S protein 3 [Source:MGI Symbol;Acc:MGI:1915599]
ENSMUSG00000021606	Ndufs6	NADH dehydrogenase (ubiquinone) Fe-S protein 6 [Source:MGI Symbol;Acc:MGI:107932]
ENSMUSG00000024038	Ndufv3	NADH dehydrogenase (ubiquinone) flavoprotein 3 [Source:MGI Symbol;Acc:MGI:1890894]
ENSMUSG00000092274	Neat1	nuclear paraspeckle assembly transcript 1 (non-protein coding) [Source:MGI Symbol;Acc:MGI:1914211]
ENSMUSG00000008575	Nfib	nuclear factor I/B [Source:MGI Symbol;Acc:MGI:103188]
ENSMUSG00000059791	Nrm	nurim (nuclear envelope membrane protein) [Source:MGI Symbol;Acc:MGI:2146855]
ENSMUSG00000053838	Nudcd3	NudC domain containing 3 [Source:MGI Symbol;Acc:MGI:2144158]
ENSMUSG00000026107	Obfc2a	oligonucleotide/oligosaccharide-binding fold containing 2A [Source:MGI Symbol;Acc:MGI:1923258]
ENSMUSG00000002396	Ocel1	occludin/ELL domain containing 1 [Source:MGI Symbol;Acc:MGI:1924340]
ENSMUSG00000048078	Odz4	odd Oz/ten-m homolog 4 (Drosophila) [Source:MGI Symbol;Acc:MGI:2447063]
ENSMUSG00000032346	Ooep	oocyte expressed protein [Source:MGI Symbol;Acc:MGI:1915218]
ENSMUSG00000031697	Orc6	origin recognition complex, subunit 6 [Source:MGI Symbol;Acc:MGI:1929285]
ENSMUSG00000038150	Ormdl3	ORM1-like 3 (S. cerevisiae) [Source:MGI Symbol;Acc:MGI:1913862]
ENSMUSG00000026096	Osgepl1	O-sialoglycoprotein endopeptidase-like 1 [Source:MGI Symbol;Acc:MGI:1919335]
ENSMUSG00000038803	Ost4	oligosaccharyltransferase 4 homolog (S. cerevisiae) [Source:MGI Symbol;Acc:MGI:1914945]
ENSMUSG00000036023	Parp2	poly (ADP-ribose) polymerase family, member 2 [Source:MGI Symbol;Acc:MGI:1341112]
ENSMUSG00000023495	Pcbp4	poly(rC) binding protein 4 [Source:MGI Symbol;Acc:MGI:1890471]
ENSMUSG00000026239	Pde6d	phosphodiesterase 6D, cGMP-specific, rod, delta [Source:MGI Symbol;Acc:MGI:1270843]
ENSMUSG00000006494	Pdk1	pyruvate dehydrogenase kinase, isoenzyme 1 [Source:MGI Symbol;Acc:MGI:1926119]
ENSMUSG00000013698	Pea15a	phosphoprotein enriched in astrocytes 15A [Source:MGI Symbol;Acc:MGI:104799]
ENSMUSG00000006412	Pfdn2	prefoldin 2 [Source:MGI Symbol;Acc:MGI:1276111]
ENSMUSG00000020475	Pgam2	phosphoglycerate mutase 2 [Source:MGI Symbol;Acc:MGI:1933118]
ENSMUSG00000025791	Pgm2	phosphoglucomutase 2 [Source:MGI Symbol;Acc:MGI:97565]
ENSMUSG00000004264	Phb2	prohibitin 2 [Source:MGI Symbol;Acc:MGI:102520]
ENSMUSG00000040430	Pitpnc1	phosphatidylinositol transfer protein, cytoplasmic 1 [Source:MGI Symbol;Acc:MGI:1919045]
ENSMUSG00000034403	Pja1	praja1, RING-H2 motif containing [Source:MGI Symbol;Acc:MGI:1101765]
ENSMUSG00000024960	Plcb3	phospholipase C, beta 3 [Source:MGI Symbol;Acc:MGI:104778]
ENSMUSG00000029642	Polr1d	polymerase (RNA) I polypeptide D [Source:MGI Symbol;Acc:MGI:108403]
ENSMUSG00000004667	Polr2e	polymerase (RNA) II (DNA directed) polypeptide E [Source:MGI Symbol;Acc:MGI:1913670]
ENSMUSG00000024406	Pou5f1	POU domain, class 5, transcription factor 1 [Source:MGI Symbol;Acc:MGI:101893]
ENSMUSG00000029246	Ppat	phosphoribosyl pyrophosphate amidotransferase [Source:MGI Symbol;Acc:MGI:2387203]
ENSMUSG00000071866	Ppia	peptidylprolyl isomerase A [Source:MGI Symbol;Acc:MGI:97749]
ENSMUSG00000034595	Ppp1r18	protein phosphatase 1, regulatory subunit 18 [Source:MGI Symbol;Acc:MGI:1923698]
ENSMUSG00000032827	Ppp1r9a	protein phosphatase 1, regulatory (inhibitor) subunit 9A [Source:MGI Symbol;Acc:MGI:2442401]
ENSMUSG00000024953	Prdx5	peroxiredoxin 5 [Source:MGI Symbol;Acc:MGI:1859821]
ENSMUSG00000021486	Prelid1	PRELI domain containing 1 [Source:MGI Symbol;Acc:MGI:1913744]
ENSMUSG00000005469	Prkaca	protein kinase, cAMP dependent, catalytic, alpha [Source:MGI Symbol;Acc:MGI:97592]
ENSMUSG00000030753	Prkrir	protein-kinase, interferon-inducible double stranded RNA dependent inhibitor, repressor of (P58 repressor) [Source:MGI Symbol;Acc:MGI:1920231]
ENSMUSG00000020720	Psmd12	proteasome (prosome, macropain) 26S subunit, non-ATPase, 12 [Source:MGI Symbol;Acc:MGI:1914247]
ENSMUSG00000063235	Ptpmt1	protein tyrosine phosphatase, mitochondrial 1 [Source:MGI Symbol;Acc:MGI:1913711]
ENSMUSG00000043991	Pura	purine rich element binding protein A [Source:MGI Symbol;Acc:MGI:103079]
ENSMUSG00000062300	Pvrl2	poliovirus receptor-related 2 [Source:MGI Symbol;Acc:MGI:97822]
ENSMUSG00000026520	Pycr2	pyrroline-5-carboxylate reductase family, member 2 [Source:MGI Symbol;Acc:MGI:1277956]
ENSMUSG00000041671	Pyroxd1	pyridine nucleotide-disulphide oxidoreductase domain 1 [Source:MGI Symbol;Acc:MGI:2676395]
ENSMUSG00000032604	Qars	glutaminyl-tRNA synthetase [Source:MGI Symbol;Acc:MGI:1915851]
ENSMUSG00000079657	Rab26	RAB26, member RAS oncogene family [Source:MGI Symbol;Acc:MGI:2443284]
ENSMUSG00000056515	Rab31	RAB31, member RAS oncogene family [Source:MGI Symbol;Acc:MGI:1914603]
ENSMUSG00000026433	Rab7l1	RAB7, member RAS oncogene family-like 1 [Source:MGI Symbol;Acc:MGI:2385107]
ENSMUSG00000042229	Rabif	RAB interacting factor [Source:MGI Symbol;Acc:MGI:2138605]
ENSMUSG00000007646	Rad51c	RAD51 homolog c (S. cerevisiae) [Source:MGI Symbol;Acc:MGI:2150020]
ENSMUSG00000078773	Rad54b	RAD54 homolog B (S. cerevisiae) [Source:MGI Symbol;Acc:MGI:3605986]
ENSMUSG00000041351	Rap1gap	Rap1 GTPase-activating protein [Source:MGI Symbol;Acc:MGI:109338]
ENSMUSG00000024570	Rbfa	ribosome binding factor A [Source:MGI Symbol;Acc:MGI:1915981]
ENSMUSG00000010362	Rdm1	RAD52 motif 1 [Source:MGI Symbol;Acc:MGI:1913849]
ENSMUSG00000031387	Renbp	renin binding protein [Source:MGI Symbol;Acc:MGI:105940]
ENSMUSG00000056666	Retsat	retinol saturase (all trans retinol 13,14 reductase) [Source:MGI Symbol;Acc:MGI:1914692]
ENSMUSG00000033970	Rfc3	replication factor C (activator 1) 3 [Source:MGI Symbol;Acc:MGI:1916513]
ENSMUSG00000040782	Rfwd2	ring finger and WD repeat domain 2 [Source:MGI Symbol;Acc:MGI:1347046]
ENSMUSG00000028945	Rheb	Ras homolog enriched in brain [Source:MGI Symbol;Acc:MGI:97912]
ENSMUSG00000002233	Rhoc	ras homolog gene family, member C [Source:MGI Symbol;Acc:MGI:106028]
ENSMUSG00000022941	Ripply3	ripply3 homolog (zebrafish) [Source:MGI Symbol;Acc:MGI:2181192]
ENSMUSG00000024925	Rnaseh2c	ribonuclease H2, subunit C [Source:MGI Symbol;Acc:MGI:1915459]
ENSMUSG00000055850	Rnf181	ring finger protein 181 [Source:MGI Symbol;Acc:MGI:1913760]
ENSMUSG00000022540	Rogdi	rogdi homolog (Drosophila) [Source:MGI Symbol;Acc:MGI:1913299]
ENSMUSG00000028884	Rpa2	replication protein A2 [Source:MGI Symbol;Acc:MGI:1339939]
ENSMUSG00000046364	Rpl27a	ribosomal protein L27A [Source:MGI Symbol;Acc:MGI:1347076]
ENSMUSG00000073702	Rpl31	ribosomal protein L31 [Source:MGI Symbol;Acc:MGI:2149632]
ENSMUSG00000046330	Rpl37a	ribosomal protein L37a [Source:MGI Symbol;Acc:MGI:98068]
ENSMUSG00000057322	Rpl38	ribosomal protein L38 [Source:MGI Symbol;Acc:MGI:1914921]
ENSMUSG00000032399	Rpl4	ribosomal protein L4 [Source:MGI Symbol;Acc:MGI:1915141]
ENSMUSG00000043716	Rpl7	ribosomal protein L7 [Source:MGI Symbol;Acc:MGI:98073]
ENSMUSG00000047675	Rps8	ribosomal protein S8 [Source:MGI Symbol;Acc:MGI:98166]
ENSMUSG00000026174	Rqcd1	rcd1 (required for cell differentiation) homolog 1 (S. pombe) [Source:MGI Symbol;Acc:MGI:1928902]
ENSMUSG00000038387	Rras	Harvey rat sarcoma oncogene, subgroup R [Source:MGI Symbol;Acc:MGI:98179]
ENSMUSG00000020649	Rrm2	ribonucleotide reductase M2 [Source:MGI Symbol;Acc:MGI:98181]
ENSMUSG00000031609	Sap30	sin3 associated polypeptide [Source:MGI Symbol;Acc:MGI:1929129]
ENSMUSG00000020088	Sar1a	SAR1 gene homolog A (S. cerevisiae) [Source:MGI Symbol;Acc:MGI:98230]
ENSMUSG00000026584	Scyl3	SCY1-like 3 (S. cerevisiae) [Source:MGI Symbol;Acc:MGI:1921385]
ENSMUSG00000022223	Sdr39u1	short chain dehydrogenase/reductase family 39U, member 1 [Source:MGI Symbol;Acc:MGI:1916876]
ENSMUSG00000000486	Sept1	septin 1 [Source:MGI Symbol;Acc:MGI:1858916]
ENSMUSG00000026276	Sept2	septin 2 [Source:MGI Symbol;Acc:MGI:97298]
ENSMUSG00000060147	Serpinb6a	serine (or cysteine) peptidase inhibitor, clade B, member 6a [Source:MGI Symbol;Acc:MGI:103123]
ENSMUSG00000053550	Shisa7	shisa homolog 7 (Xenopus laevis) [Source:MGI Symbol;Acc:MGI:3605641]
ENSMUSG00000020534	Shmt1	serine hydroxymethyltransferase 1 (soluble) [Source:MGI Symbol;Acc:MGI:98299]
ENSMUSG00000025403	Shmt2	serine hydroxymethyltransferase 2 (mitochondrial) [Source:MGI Symbol;Acc:MGI:1277989]
ENSMUSG00000014606	Slc25a11	solute carrier family 25 (mitochondrial carrier oxoglutarate carrier), member 11 [Source:MGI Symbol;Acc:MGI:1915113]
ENSMUSG00000028645	Slc2a1	solute carrier family 2 (facilitated glucose transporter), member 1 [Source:MGI Symbol;Acc:MGI:95755]
ENSMUSG00000037089	Slc35b2	solute carrier family 35, member B2 [Source:MGI Symbol;Acc:MGI:1921086]
ENSMUSG00000028949	Smarcd3	SWI/SNF related, matrix associated, actin dependent regulator of chromatin, subfamily d, member 3 [Source:MGI Symbol;Acc:MGI:1914243]
ENSMUSG00000001018	Snapin	SNAP-associated protein [Source:MGI Symbol;Acc:MGI:1333745]
ENSMUSG00000077575	SNORA3	Small nucleolar RNA SNORA3/SNORA45 family [Source:RFAM;Acc:RF00334]
ENSMUSG00000065680	Snord38a	small nucleolar RNA, C/D box 38A [Source:MGI Symbol;Acc:MGI:3819531]
ENSMUSG00000064751	SNORD46	Small nucleolar RNA SNORD46 [Source:RFAM;Acc:RF00218]
ENSMUSG00000064612	SNORD51	Small nucleolar RNA SNORD51 [Source:RFAM;Acc:RF00280]
ENSMUSG00000040767	Snrnp25	small nuclear ribonucleoprotein 25 (U11/U12) [Source:MGI Symbol;Acc:MGI:1925622]
ENSMUSG00000061479	Snrpa	small nuclear ribonucleoprotein polypeptide A [Source:MGI Symbol;Acc:MGI:1855690]
ENSMUSG00000057278	Snrpg	small nuclear ribonucleoprotein polypeptide G [Source:MGI Symbol;Acc:MGI:1915261]
ENSMUSG00000024787	Snx15	sorting nexin 15 [Source:MGI Symbol;Acc:MGI:1916274]
ENSMUSG00000029146	Snx17	sorting nexin 17 [Source:MGI Symbol;Acc:MGI:2387801]
ENSMUSG00000026207	Speg	SPEG complex locus [Source:MGI Symbol;Acc:MGI:109282]
ENSMUSG00000039911	Spsb1	splA/ryanodine receptor domain and SOCS box containing 1 [Source:MGI Symbol;Acc:MGI:1921896]
ENSMUSG00000061887	Ssbp3	single-stranded DNA binding protein 3 [Source:MGI Symbol;Acc:MGI:1919725]
ENSMUSG00000029038	Ssu72	Ssu72 RNA polymerase II CTD phosphatase homolog (yeast) [Source:MGI Symbol;Acc:MGI:1916241]
ENSMUSG00000015653	Steap2	six transmembrane epithelial antigen of prostate 2 [Source:MGI Symbol;Acc:MGI:1921301]
ENSMUSG00000026021	Sumo1	SMT3 suppressor of mif two 3 homolog 1 (yeast) [Source:MGI Symbol;Acc:MGI:1197010]
ENSMUSG00000017548	Suz12	suppressor of zeste 12 homolog (Drosophila) [Source:MGI Symbol;Acc:MGI:1261758]
ENSMUSG00000078941	Taf9	TAF9 RNA polymerase II, TATA box binding protein (TBP)-associated factor [Source:MGI Symbol;Acc:MGI:1888697]
ENSMUSG00000052293	Taf9	TAF9 RNA polymerase II, TATA box binding protein (TBP)-associated factor [Source:MGI Symbol;Acc:MGI:1888697]
ENSMUSG00000040247	Tbc1d10c	TBC1 domain family, member 10c [Source:MGI Symbol;Acc:MGI:1922072]
ENSMUSG00000039813	Tbc1d2	TBC1 domain family, member 2 [Source:MGI Symbol;Acc:MGI:2652885]
ENSMUSG00000005374	Tbl2	transducin (beta)-like 2 [Source:MGI Symbol;Acc:MGI:1351652]
ENSMUSG00000018604	Tbx3	T-box 3 [Source:MGI Symbol;Acc:MGI:98495]
ENSMUSG00000059540	Tcea2	transcription elongation factor A (SII), 2 [Source:MGI Symbol;Acc:MGI:107368]
ENSMUSG00000050410	Tcf19	transcription factor 19 [Source:MGI Symbol;Acc:MGI:103180]
ENSMUSG00000053477	Tcf4	transcription factor 4 [Source:MGI Symbol;Acc:MGI:98506]
ENSMUSG00000030796	Tead2	TEA domain family member 2 [Source:MGI Symbol;Acc:MGI:104904]
ENSMUSG00000040943	Tet2	tet methylcytosine dioxygenase 2 [Source:MGI Symbol;Acc:MGI:2443298]
ENSMUSG00000070939	Tgfbrap1	transforming growth factor, beta receptor associated protein 1 [Source:MGI Symbol;Acc:MGI:2447427]
ENSMUSG00000054474	Thnsl2	threonine synthase-like 2 (bacterial) [Source:MGI Symbol;Acc:MGI:3041254]
ENSMUSG00000071337	Tia1	cytotoxic granule-associated RNA binding protein 1 [Source:MGI Symbol;Acc:MGI:107914]
ENSMUSG00000039016	Timm8b	translocase of inner mitochondrial membrane 8 homolog b (yeast) [Source:MGI Symbol;Acc:MGI:1353424]
ENSMUSG00000032397	Tipin	timeless interacting protein [Source:MGI Symbol;Acc:MGI:1921571]
ENSMUSG00000019437	Tlcd1	TLC domain containing 1 [Source:MGI Symbol;Acc:MGI:1915572]
ENSMUSG00000052428	Tmco1	transmembrane and coiled-coil domains 1 [Source:MGI Symbol;Acc:MGI:1921173]
ENSMUSG00000006850	Tmco6	transmembrane and coiled-coil domains 6 [Source:MGI Symbol;Acc:MGI:1919233]
ENSMUSG00000021361	Tmem14c	transmembrane protein 14C [Source:MGI Symbol;Acc:MGI:1913404]
ENSMUSG00000079437	Tmem179b	transmembrane protein 179B [Source:MGI Symbol;Acc:MGI:1914956]
ENSMUSG00000028420	Tmem38b	transmembrane protein 38B [Source:MGI Symbol;Acc:MGI:1098718]
ENSMUSG00000002845	Tmem39a	transmembrane protein 39a [Source:MGI Symbol;Acc:MGI:1915096]
ENSMUSG00000026519	Tmem63a	transmembrane protein 63a [Source:MGI Symbol;Acc:MGI:2384789]
ENSMUSG00000025940	Tmem70	transmembrane protein 70 [Source:MGI Symbol;Acc:MGI:1915068]
ENSMUSG00000001420	Tmem79	transmembrane protein 79 [Source:MGI Symbol;Acc:MGI:1919163]
ENSMUSG00000026411	Tmem9	transmembrane protein 9 [Source:MGI Symbol;Acc:MGI:1913491]
ENSMUSG00000079523	Tmsb10	thymosin, beta 10 [Source:MGI Symbol;Acc:MGI:109146]
ENSMUSG00000089669	Tnfsf13	tumor necrosis factor (ligand) superfamily, member 13 [Source:MGI Symbol;Acc:MGI:1916833]
ENSMUSG00000037573	Tob1	transducer of ErbB-2.1 [Source:MGI Symbol;Acc:MGI:1349721]
ENSMUSG00000005674	Tomm40l	translocase of outer mitochondrial membrane 40 homolog-like (yeast) [Source:MGI Symbol;Acc:MGI:3589112]
ENSMUSG00000078713	Tomm5	translocase of outer mitochondrial membrane 5 homolog (yeast) [Source:MGI Symbol;Acc:MGI:1915762]
ENSMUSG00000050565	Tor1aip2	torsin A interacting protein 2 [Source:MGI Symbol;Acc:MGI:3582695]
ENSMUSG00000079252	Tor1aip2	torsin A interacting protein 2 [Source:MGI Symbol;Acc:MGI:3582695]
ENSMUSG00000023456	Tpi1	triosephosphate isomerase 1 [Source:MGI Symbol;Acc:MGI:98797]
ENSMUSG00000006005	Tpr	translocated promoter region [Source:MGI Symbol;Acc:MGI:1922066]
ENSMUSG00000060126	Tpt1	tumor protein, translationally-controlled 1 [Source:MGI Symbol;Acc:MGI:104890]
ENSMUSG00000033233	Trim45	tripartite motif-containing 45 [Source:MGI Symbol;Acc:MGI:1918187]
ENSMUSG00000026219	Trip12	thyroid hormone receptor interactor 12 [Source:MGI Symbol;Acc:MGI:1309481]
ENSMUSG00000022010	Tsc22d1	TSC22 domain family, member 1 [Source:MGI Symbol;Acc:MGI:109127]
ENSMUSG00000059891	Tsks	testis-specific serine kinase substrate [Source:MGI Symbol;Acc:MGI:1347560]
ENSMUSG00000010054	Tusc2	tumor suppressor candidate 2 [Source:MGI Symbol;Acc:MGI:1931086]
ENSMUSG00000034343	Ube2f	ubiquitin-conjugating enzyme E2F (putative) [Source:MGI Symbol;Acc:MGI:1915171]
ENSMUSG00000026429	Ube2t	ubiquitin-conjugating enzyme E2T (putative) [Source:MGI Symbol;Acc:MGI:1914446]
ENSMUSG00000053664	Uck2	uridine-cytidine kinase 2 [Source:MGI Symbol;Acc:MGI:1931744]
ENSMUSG00000001228	Uhrf1	ubiquitin-like, containing PHD and RING finger domains, 1 [Source:MGI Symbol;Acc:MGI:1338889]
ENSMUSG00000020407	Upp1	uridine phosphorylase 1 [Source:MGI Symbol;Acc:MGI:1097668]
ENSMUSG00000007029	Vars	valyl-tRNA synthetase [Source:MGI Symbol;Acc:MGI:90675]
ENSMUSG00000020402	Vdac1	voltage-dependent anion channel 1 [Source:MGI Symbol;Acc:MGI:106919]
ENSMUSG00000008892	Vdac3	voltage-dependent anion channel 3 [Source:MGI Symbol;Acc:MGI:106922]
ENSMUSG00000023951	Vegfa	vascular endothelial growth factor A [Source:MGI Symbol;Acc:MGI:103178]
ENSMUSG00000022023	Wbp4	WW domain binding protein 4 [Source:MGI Symbol;Acc:MGI:109568]
ENSMUSG00000025995	Wdr75	WD repeat domain 75 [Source:MGI Symbol;Acc:MGI:1920924]
ENSMUSG00000073434	Wdr90	WD repeat domain 90 [Source:MGI Symbol;Acc:MGI:1921267]
ENSMUSG00000039137	Whrn	whirlin [Source:MGI Symbol;Acc:MGI:2682003]
ENSMUSG00000028639	Ybx1	Y box protein 1 [Source:MGI Symbol;Acc:MGI:99146]
ENSMUSG00000002741	Ykt6	YKT6 homolog (S. Cerevisiae) [Source:MGI Symbol;Acc:MGI:1927550]
ENSMUSG00000057572	Zbtb8os	zinc finger and BTB domain containing 8 opposite strand [Source:MGI Symbol;Acc:MGI:1914356]
ENSMUSG00000060166	Zdhhc8	zinc finger, DHHC domain containing 8 [Source:MGI Symbol;Acc:MGI:1338012]
ENSMUSG00000022811	Zfp148	zinc finger protein 148 [Source:MGI Symbol;Acc:MGI:1332234]
ENSMUSG00000036036	Zfp57	zinc finger protein 57 [Source:MGI Symbol;Acc:MGI:99204]
ENSMUSG00000021286	Zfyve21	zinc finger, FYVE domain containing 21 [Source:MGI Symbol;Acc:MGI:1915770]
ENSMUSG00000059518	Znhit1	zinc finger, HIT domain containing 1 [Source:MGI Symbol;Acc:MGI:1917353]
ENSMUSG00000036315	Znrd1	zinc ribbon domain containing, 1 [Source:MGI Symbol;Acc:MGI:1913386]
ENSMUSG00000036086	Zranb3	zinc finger, RAN-binding domain containing 3 [Source:MGI Symbol;Acc:MGI:1918362]
ENSMUSG00000032400	Zwilch	Zwilch, kinetochore associated, homolog (Drosophila) [Source:MGI Symbol;Acc:MGI:1915264]
